# Supplementary material for: New Staphylinidae (Coleoptera) records with new collection data from New Brunswick, and an addition to the fauna of Quebec, Canada: Aleocharinae
Source: Zookeys. 2012 Apr 26;(186):83–118. doi: 10.3897/zookeys.186.2655 (PMC3349193; doi:10.3897/zookeys.186.2655)
Supplement: XML Treatment for Phloeopora oregona [file zookeys.186.2655-treatment4.xml]

<!DOCTYPE tp:taxon-treatment
  PUBLIC "-//TaxonX//DTD Taxonomic Treatment Publishing DTD v0 20100105//EN" "tax-treatment-NSO.dtd">
<tp:taxon-treatment xmlns:tp="http://www.plazi.org/taxpub"><tp:treatment-meta><mixed-citation publication-type="journal"><person-group><name><surname>Webster</surname><given-names>Reginald P.</given-names></name><name><surname>Klimaszewski</surname><given-names>Jan</given-names></name><name><surname>Sweeney</surname><given-names>Jon D.</given-names></name><name><surname>DeMerchant</surname><given-names>Ian</given-names></name></person-group><article-title>New Staphylinidae (Coleoptera) records with new collection data from New Brunswick, and an addition to the fauna of Quebec, Canada: Aleocharinae</article-title><source>Zookeys</source><day>26</day><month>4</month><year>2012</year><volume>2012</volume><issue>186</issue><fpage>83</fpage><lpage>118</lpage><pub-id pub-id-type="doi">10.3897/zookeys.186.2655</pub-id></mixed-citation></tp:treatment-meta><tp:nomenclature><tp:taxon-name>
                            <tp:taxon-name-part taxon-name-part-type="genus">Phloeopora</tp:taxon-name-part>
                            <tp:taxon-name-part taxon-name-part-type="species">oregona</tp:taxon-name-part>
                        <object-id xmlns:xlink="http://www.w3.org/1999/xlink" xlink:type="simple">http://species-id.net/wiki/Phloeopora_oregona</object-id>
								</tp:taxon-name><tp:taxon-authority>Casey, 1906***</tp:taxon-authority><xref ref-type="fig" rid="F5">Map 4</xref><xref ref-type="fig" rid="F1">Figs 1–4</xref></tp:nomenclature><tp:treatment-sec sec-type="Material examined"><title>Material examined.</title><p><bold>Canada, New Brunswick, York Co.,</bold> Charters Settlement, <named-content xmlns:xlink="http://www.w3.org/1999/xlink" content-type="dwc:verbatimCoordinates" xlink:type="simple">45.8340°N, 66.7450°W</named-content>, 14.V.2004, R. P. Webster coll., mixed forest, in wood pile under bark of spruce (1 ♂, 1 sex undetermined, RWC); same data except <named-content xmlns:xlink="http://www.w3.org/1999/xlink" content-type="dwc:verbatimCoordinates" xlink:type="simple">45.8188°N, 66.7460°W</named-content>, 16.IV.2005, R. P. Webster coll., clearcut, under bark of white pine log (1 ♂, LFC); same locality data and collector except <named-content xmlns:xlink="http://www.w3.org/1999/xlink" content-type="dwc:verbatimCoordinates" xlink:type="simple">45.8286°N, 66.7365°W</named-content>, 3.VI.2007, 6.VI.2007, mature red spruce and red maple forest, under scolytid infested bark of red spruce (1 ♂, 2 ♀, 1 sex undetermined, RWC); 15 km W of Tracy, off Rt. 645, <named-content xmlns:xlink="http://www.w3.org/1999/xlink" content-type="dwc:verbatimCoordinates" xlink:type="simple">45.6848°N, 66.8821°W</named-content>, 26.IV–0.V.2010, R. Webster &amp; C. MacKay, coll., old red pine forest, Lindgren funnel trap (1 ♀, RWC).</p><fig id="F5" position="float" orientation="portrait"><label>Map 4.</label><caption><p>Collection localities in New Brunswick, Canada of <italic><tp:taxon-name>Phloeopora oregona</tp:taxon-name></italic>.</p></caption><graphic xmlns:xlink="http://www.w3.org/1999/xlink" xlink:href="ZooKeys-186-083-g005.jpg" position="float" orientation="portrait" xlink:type="simple"/></fig><fig id="F1" position="float" orientation="portrait"><label>Figures 1–4.</label><caption><p><italic><tp:taxon-name>Phloeopora oregona</tp:taxon-name></italic> Casey (based on male specimens from NB): <bold>1</bold> habitus in dorsal view <bold>2</bold> median lobe of the aedeagus in lateral view <bold>3</bold> tergite 8 and <bold>4</bold> sternite 8.</p></caption><graphic xmlns:xlink="http://www.w3.org/1999/xlink" xlink:href="ZooKeys-186-083-g001.jpg" position="float" orientation="portrait" xlink:type="simple"/></fig></tp:treatment-sec><tp:treatment-sec sec-type="Collection and habitat data"><title>Collection and habitat data.</title><p>In New Brunswick, adults were found in a mixed forest, a mature red spruce (<italic><tp:taxon-name>Picea rubens</tp:taxon-name></italic> Sarg.) and red maple forest, and in an old red pine (<italic><tp:taxon-name>Pinus resinosa</tp:taxon-name></italic> Ait.) forest. Specimens were taken from under bark of spruce and white pine (<italic><tp:taxon-name>Pinus strobus</tp:taxon-name></italic> L.), and under bark of red spruce infested with <tp:taxon-name>Scolytinae</tp:taxon-name>. One individual was captured in a Lindgren funnel trap. Specimens were collected during April, May, and June.<!--PageBreak--></p></tp:treatment-sec><tp:treatment-sec sec-type="Distribution"><title>Distribution in Canada and Alaska.</title><p><bold>NB</bold> (new Canadian record).This specieswas, until now, only known from the type locality (The Dalles) in Oregon (<xref ref-type="bibr" rid="B6">Casey 1906</xref>). We suspect that it is broadly distributed and transcontinental in North America. It is rare in collections, probably due to cryptic habitat associations.</p></tp:treatment-sec><tp:treatment-sec sec-type="Comments"><title>Comments.</title><p>Author JK examinedthetype material ofthe following species: <italic><tp:taxon-name>Phloeopora arctica</tp:taxon-name></italic> Lohse, <italic><tp:taxon-name>Phloeopora corticalis</tp:taxon-name></italic> (Gravenhorst), <italic><tp:taxon-name>Phloeopora ferruginea</tp:taxon-name></italic> Casey, <italic><tp:taxon-name>Phloeopora liberta</tp:taxon-name></italic> Casey, <italic><tp:taxon-name>Phloeopora oregona</tp:taxon-name></italic> Casey, <italic><tp:taxon-name>Phloeopora sublaevis</tp:taxon-name></italic> Casey, <italic><tp:taxon-name>Phloeopora scriba</tp:taxon-name></italic> Eppelsheim, and <italic><tp:taxon-name>Phloeopora testacea</tp:taxon-name></italic> (Mannerheim). All species of this genus are similar externally to each other and differ in small details such as body proportions (e.g., width of pronotum, length of elytra), density of punctation and pubescence on forebody, body color, and shape of the apical part of median lobe of aedeagus in lateral view. The shape of the median lobe of aedeagus in specimens from New Brunswick is similar to that of Palaearctic <italic><tp:taxon-name>Phloeopora corticalis</tp:taxon-name></italic> and Nearctic <italic><tp:taxon-name>Phloeopora oregona</tp:taxon-name></italic>, but externally is more similar to <italic><tp:taxon-name>Phloeopora oregona</tp:taxon-name></italic> and <italic><tp:taxon-name>Phloeopora testacea</tp:taxon-name></italic>, which have dense pronotal punctation and pubescence, and are less glossy than <italic><tp:taxon-name>Phloeopora corticalis</tp:taxon-name></italic>. The median lobe of aedeagus is strongly produced ventrally at apex in <italic><tp:taxon-name>Phloeopora corticalis</tp:taxon-name></italic> and <italic><tp:taxon-name>Phloeopora oregona</tp:taxon-name></italic> and less so in the other species. We tentatively affiliate the New Brunswick specimens with <italic><tp:taxon-name>Phloeopora oregona</tp:taxon-name></italic> and suspect that this species is transcontinental in distribution in North America.</p></tp:treatment-sec><ref-list><ref id="B6"><mixed-citation xmlns:xlink="http://www.w3.org/1999/xlink" xlink:type="simple"><person-group><name name-style="western"><surname>Casey</surname><given-names>TL</given-names></name></person-group> (<year>1906</year>)<article-title> Observations on the staphylinid groups Aleocharinae and Xantholinini, chiefly of America. Transactions of the Academy of Sciences of St.</article-title><source>Louis </source><volume>16</volume>: <fpage>125</fpage>-<lpage>434</lpage>.</mixed-citation></ref></ref-list></tp:taxon-treatment>
