# Supplementary material for: New Staphylinidae (Coleoptera) records with new collection data from New Brunswick, and an addition to the fauna of Quebec, Canada: Aleocharinae
Source: Zookeys. 2012 Apr 26;(186):83–118. doi: 10.3897/zookeys.186.2655 (PMC3349193; doi:10.3897/zookeys.186.2655)
Supplement: XML Treatment for Brachyusa helenae [file zookeys.186.2655-treatment5.xml]

<!DOCTYPE tp:taxon-treatment
  PUBLIC "-//TaxonX//DTD Taxonomic Treatment Publishing DTD v0 20100105//EN" "tax-treatment-NSO.dtd">
<tp:taxon-treatment xmlns:tp="http://www.plazi.org/taxpub"><tp:treatment-meta><mixed-citation publication-type="journal"><person-group><name><surname>Webster</surname><given-names>Reginald P.</given-names></name><name><surname>Klimaszewski</surname><given-names>Jan</given-names></name><name><surname>Sweeney</surname><given-names>Jon D.</given-names></name><name><surname>DeMerchant</surname><given-names>Ian</given-names></name></person-group><article-title>New Staphylinidae (Coleoptera) records with new collection data from New Brunswick, and an addition to the fauna of Quebec, Canada: Aleocharinae</article-title><source>Zookeys</source><day>26</day><month>4</month><year>2012</year><volume>2012</volume><issue>186</issue><fpage>83</fpage><lpage>118</lpage><pub-id pub-id-type="doi">10.3897/zookeys.186.2655</pub-id></mixed-citation></tp:treatment-meta><tp:nomenclature><tp:taxon-name>
                            <tp:taxon-name-part taxon-name-part-type="genus">Brachyusa</tp:taxon-name-part>
                            <tp:taxon-name-part taxon-name-part-type="species">helenae</tp:taxon-name-part>
                        <object-id xmlns:xlink="http://www.w3.org/1999/xlink" xlink:type="simple">http://species-id.net/wiki/Brachyusa_helenae</object-id>
								</tp:taxon-name><tp:taxon-authority>(Casey 1911)**</tp:taxon-authority><xref ref-type="fig" rid="F6">Map 5</xref><xref ref-type="bibr" rid="B16">illustrations in 
                        Klimaszewski et al. (2011)</xref></tp:nomenclature><tp:treatment-sec sec-type="Material examined"><title>Material examined.</title><p><bold>New Brunswick, Carleton Co.,</bold> Jackson’s Falls, <named-content xmlns:xlink="http://www.w3.org/1999/xlink" content-type="dwc:verbatimCoordinates" xlink:type="simple">46.2257°N, 67.7437°W</named-content>, 12.IX.2009, R. P. Webster coll., river margin near waterfall, splashing moss near splash zone of waterfall (10 ♂, 8 ♀, RWC, LFC); <bold>Gloucester Co.</bold>, Bathurst, Daly Point Reserve, 27.VII.2009, R. P. Webster, sea beach, in seepage area (fresh water) (1 ♀, LFC). <bold>Madawaska Co.</bold>, Third Lake, <named-content xmlns:xlink="http://www.w3.org/1999/xlink" content-type="dwc:verbatimCoordinates" xlink:type="simple">47.7786°N, 68.3783°W</named-content>, 21.VI.2010, R. P. Webster, partially shaded brook, gravel/clay margin, under alders (splashing &amp; turning gravel) (1 ♂, LFC); Gagné Brook at First Lake Rd., <named-content xmlns:xlink="http://www.w3.org/1999/xlink" content-type="dwc:verbatimCoordinates" xlink:type="simple">47.6077°N, 68.2534°W</named-content>, 23.VI.2010, M. Turgeon &amp; R. P. Webster, northern hardwood forest, shaded brook, among gravel on gravel bars, splashing &amp; turning gravel (1 ♂, LFC). <bold>Restigouche Co.</bold>, Jacquet River Gorge P.N.A., <named-content xmlns:xlink="http://www.w3.org/1999/xlink" content-type="dwc:verbatimCoordinates" xlink:type="simple">47.8256°N, 66.0770°W</named-content>, 13.VIII.2010, R. P. Webster, large shaded brook among cobblestones (1, sex undetermined, NBM); same locality and collector except <named-content xmlns:xlink="http://www.w3.org/1999/xlink" content-type="dwc:verbatimCoordinates" xlink:type="simple">47.7765°N, 66.1277°W</named-content>, 13.VIII.2010, Jacquet River, among moss on rocks in middle of river, collected by splashing rocks (1 ♀, RWC); Wild Goose Lake, 420 m elev., <named-content xmlns:xlink="http://www.w3.org/1999/xlink" content-type="dwc:verbatimCoordinates" xlink:type="simple">47.8540°N, 68.3219°W</named-content>, 7.VI.2011, R. P. Webster &amp; M. Turgeon, lake margin with emergent <italic><tp:taxon-name>Carex</tp:taxon-name></italic> &amp; grasses, treading <italic><tp:taxon-name>Carex</tp:taxon-name></italic> &amp; grasses (1 sex undetermined, LFC). <bold>York Co.</bold>, Keswick River at Rt. 105, <named-content xmlns:xlink="http://www.w3.org/1999/xlink" content-type="dwc:verbatimCoordinates" xlink:type="simple">45.9938°N, 66.8344°W</named-content>, 3.VI.2008, R.P. Webster coll., upper river margin, in flood debris on sand/clay mix (2 ♀, RWC); Keswick River at Rt. 105, <named-content xmlns:xlink="http://www.w3.org/1999/xlink" content-type="dwc:verbatimCoordinates" xlink:type="simple">45.9920°N, 66.8334°W</named-content>, 9.VII.2009, silver maple swamp, margin of vernal pond, splashing (1 ♀, NBM); Charters Settlement, <named-content xmlns:xlink="http://www.w3.org/1999/xlink" content-type="dwc:verbatimCoordinates" xlink:type="simple">45.8391°N, 66.7345°W</named-content>, 25.IV.2010, R. P. Webster, beaver dam, in debris near outflow from dam (1 sex undetermined, LFC).</p><fig id="F6" position="float" orientation="portrait"><label>Map 5. </label><caption><p>Collection localities in New Brunswick, Canada of <italic><tp:taxon-name>Brachyusa helenae</tp:taxon-name></italic>.</p></caption><graphic xmlns:xlink="http://www.w3.org/1999/xlink" xlink:href="ZooKeys-186-083-g006.jpg" position="float" orientation="portrait" xlink:type="simple"/></fig></tp:treatment-sec><tp:treatment-sec sec-type="Collection and habitat data"><title>Collection and habitat data.</title><p>In New Brunswick, most adults of <italic><tp:taxon-name>Brachyusa helenae</tp:taxon-name></italic> were found near flowing water. Many specimens were collected frommoss near the splash zone of a waterfall. It took 5–10 min. before adults appeared after repeated splashing. Other individuals were collected from moss on rocks in the middle of a river, from gravel on a gravel bar along a shaded brook, from gravel on a gravel/clay margin of a partially shaded brook, from among cobblestones along a large shaded brook, and in flood debris resting on a sand/clay mix along an upper river margin. Most individuals from these habitats were collected by splashing water on moss and gravel, or turning gravel. A few specimens were collected by treading emergent <italic><tp:taxon-name>Carex</tp:taxon-name></italic> and grasses on the margin of a lake near the outflow of a stream and by splashing water on debris on the margin of a vernal pond in a silver maple (<italic><tp:taxon-name>Acer saccharinum</tp:taxon-name></italic> L.) swamp near a river. One individual was sifted from debris on a beaver (<italic><tp:taxon-name>Castor canadensis</tp:taxon-name></italic> Kuhl) dam near the outflow area (flowing water) from the dam. Adults from New Brunswick were collected during April, June, July, August, and September. In Labrador, adults were captured in July and August on sand and gravel on the banks of the Churchill River (<xref ref-type="bibr" rid="B16">Klimaszewski et al. 2011</xref>). Elsewhere, adults were collected near lake and river shorelines, on clay, sand and gravel beaches, and silty river margins (<xref ref-type="bibr" rid="B16">Klimaszewski et al. 2011</xref>).</p></tp:treatment-sec><tp:treatment-sec sec-type="Distribution"><title>Distribution in Canada and Alaska.</title><p>AK<bold>,</bold> NT, <bold>NB</bold>, LB, NF (<xref ref-type="bibr" rid="B16">Klimaszewski et al. 2011</xref>).<!--PageBreak--><!--PageBreak--></p></tp:treatment-sec><ref-list><ref id="B16"><mixed-citation xmlns:xlink="http://www.w3.org/1999/xlink" xlink:type="simple"><person-group><name name-style="western"><surname>Klimaszewski</surname><given-names>J</given-names></name><name name-style="western"><surname>Langor</surname><given-names>D</given-names></name><name name-style="western"><surname>Pelletier</surname><given-names>G</given-names></name><name name-style="western"><surname>Bourdon</surname><given-names>C</given-names></name><name name-style="western"><surname>Perdereau</surname><given-names>L</given-names></name></person-group> (<year>2011</year>)<source> Aleocharine beetles (Coleoptera, Staphylinidae) of the province of Newfoundland and Labrador, Canada.</source><publisher-name>Pensoft</publisher-name>, <publisher-loc>Sofia-Moscow</publisher-loc>, <lpage>313</lpage> pp.</mixed-citation></ref></ref-list></tp:taxon-treatment>
