# Supplementary material for: New Staphylinidae (Coleoptera) records with new collection data from New Brunswick, and an addition to the fauna of Quebec, Canada: Aleocharinae
Source: Zookeys. 2012 Apr 26;(186):83–118. doi: 10.3897/zookeys.186.2655 (PMC3349193; doi:10.3897/zookeys.186.2655)
Supplement: XML Treatment for Gnypeta atrolucens [file zookeys.186.2655-treatment6.xml]

<!DOCTYPE tp:taxon-treatment
  PUBLIC "-//TaxonX//DTD Taxonomic Treatment Publishing DTD v0 20100105//EN" "tax-treatment-NSO.dtd">
<tp:taxon-treatment xmlns:tp="http://www.plazi.org/taxpub"><tp:treatment-meta><mixed-citation publication-type="journal"><person-group><name><surname>Webster</surname><given-names>Reginald P.</given-names></name><name><surname>Klimaszewski</surname><given-names>Jan</given-names></name><name><surname>Sweeney</surname><given-names>Jon D.</given-names></name><name><surname>DeMerchant</surname><given-names>Ian</given-names></name></person-group><article-title>New Staphylinidae (Coleoptera) records with new collection data from New Brunswick, and an addition to the fauna of Quebec, Canada: Aleocharinae</article-title><source>Zookeys</source><day>26</day><month>4</month><year>2012</year><volume>2012</volume><issue>186</issue><fpage>83</fpage><lpage>118</lpage><pub-id pub-id-type="doi">10.3897/zookeys.186.2655</pub-id></mixed-citation></tp:treatment-meta><tp:nomenclature><tp:taxon-name>
                            <tp:taxon-name-part taxon-name-part-type="genus">Gnypeta</tp:taxon-name-part>
                            <tp:taxon-name-part taxon-name-part-type="species">atrolucens</tp:taxon-name-part>
                        <object-id xmlns:xlink="http://www.w3.org/1999/xlink" xlink:type="simple">http://species-id.net/wiki/Gnypeta_atrolucens</object-id>
								</tp:taxon-name><tp:taxon-authority>Casey, 1894**</tp:taxon-authority><xref ref-type="fig" rid="F7">Map 6</xref><xref ref-type="bibr" rid="B23">illustrations in 
                        Klimaszewski et al. (2008c)</xref></tp:nomenclature><tp:treatment-sec sec-type="Material examined"><title>Material examined.</title><p><bold>New Brunswick, Albert Co.,</bold> Caledonia Gorge P.N.A., at Crooked Creek, <named-content xmlns:xlink="http://www.w3.org/1999/xlink" content-type="dwc:verbatimCoordinates" xlink:type="simple">45.7930°N, 64.7764°W</named-content>, 1.VII.2011, R. P. Webster, small clear cold rocky river, in moss on rocks on river margin (1 ♂, 1 ♀, NBM). <bold>Carleton Co.</bold> Jackson Falls, <named-content xmlns:xlink="http://www.w3.org/1999/xlink" content-type="dwc:verbatimCoordinates" xlink:type="simple">46.2257°N, 67.7437°W</named-content>, 12.IX.2009, R. P. Webster, river margin near waterfall, splashing moss near splash zone of waterfall (2 ♂, 1 ♀, RWC). <bold>Madawaska Co.</bold>, at Green River, <named-content xmlns:xlink="http://www.w3.org/1999/xlink" content-type="dwc:verbatimCoordinates" xlink:type="simple">47.6918°N, 68.3202°W</named-content>, 21.VI.2010, M. Turgeon &amp; R. Webster, river margin, among gravel on gravel bar (1 ♀, RWC). <bold>Restigouche Co.</bold>, Kedgwick Forks, <named-content xmlns:xlink="http://www.w3.org/1999/xlink" content-type="dwc:verbatimCoordinates" xlink:type="simple">47.9085°N, 67.9057°W</named-content>, 22.VI.2010, R. P. Webster, on exposed rocks in middle of river (1 ♂, NBM); Jacquet River Gorge P.N.A., <named-content xmlns:xlink="http://www.w3.org/1999/xlink" content-type="dwc:verbatimCoordinates" xlink:type="simple">47.7765°N, 66.1277°W</named-content>, 13.VIII.2010, R. P. Webster, Jacquet River, among moss on rocks in middle of river, collected by splashing rocks (2 ♂, 2 ♀, NBM, RWC); same locality and collector but <named-content xmlns:xlink="http://www.w3.org/1999/xlink" content-type="dwc:verbatimCoordinates" xlink:type="simple">47.8208°N, 66.0088°W</named-content>, 14.VIII.2010, shaded brook, in moss on rock in middle of brook (1 ♂, NBM).</p><fig id="F7" position="float" orientation="portrait"><label>Map 6.</label><caption><p>Collection localities in New Brunswick, Canada of <italic><tp:taxon-name>Gnypeta atrolucens</tp:taxon-name></italic>.</p></caption><graphic xmlns:xlink="http://www.w3.org/1999/xlink" xlink:href="ZooKeys-186-083-g007.jpg" position="float" orientation="portrait" xlink:type="simple"/></fig></tp:treatment-sec><tp:treatment-sec sec-type="Collection and habitat data"><title>Collection and habitat data.</title><p>In New Brunswick, <italic><tp:taxon-name>Gnypeta atrolucens</tp:taxon-name></italic> was typically found in riparian habitats. Adults were collected by splashing water on moss near the splash zone of a waterfall, splashing water on moss and rocks in the middle of a river and a brook, and splashing water on exposed rocks in the middle of a river. At the latter site, adults emerged from cracks in the rocks after splashing. It generally took up to 10 min. and repeated splashing before adults appeared on the moss or rocks. One individual was collected from gravel on a gravel bar on a river margin. Elsewhere, adults were collected during July and August at altitudes from 61–853 m, otherwise little was previously known about the habitat associations of this species (<xref ref-type="bibr" rid="B23">Klimaszewski et al. 2008c</xref>).</p></tp:treatment-sec><tp:treatment-sec sec-type="Distribution"><title>Distribution in Canada and Alaska.</title><p>QC, <bold>NB</bold>, NF, LB (<xref ref-type="bibr" rid="B23">Klimaszewski et al. 2008c</xref>, <xref ref-type="bibr" rid="B16">2011</xref>).</p></tp:treatment-sec><ref-list><ref id="B23"><mixed-citation xmlns:xlink="http://www.w3.org/1999/xlink" xlink:type="simple"><person-group><name name-style="western"><surname>Klimaszewski</surname><given-names>J</given-names></name><name name-style="western"><surname>Savard</surname><given-names>K</given-names></name><name name-style="western"><surname>Pelletier</surname><given-names>G</given-names></name><name name-style="western"><surname>Webster</surname><given-names>R</given-names></name></person-group> (<year>2008c</year>)<article-title> Species review of the genus <italic>Gnypeta</italic> Thomson from Canada, Alaska and Greenland (Coleoptera, Staphylinidae, Aleocharinae): systematics, bionomics and distribution. In: Biodiversity, Biosystematics, and Ecology of Canadian Coleoptera, Majka CG, Klimaszewski J (Eds.</article-title><source>) ZooKeys </source><volume>2</volume>: <fpage>11</fpage>-<lpage>84</lpage>.</mixed-citation></ref><ref id="B16"><mixed-citation xmlns:xlink="http://www.w3.org/1999/xlink" xlink:type="simple"><person-group><name name-style="western"><surname>Klimaszewski</surname><given-names>J</given-names></name><name name-style="western"><surname>Langor</surname><given-names>D</given-names></name><name name-style="western"><surname>Pelletier</surname><given-names>G</given-names></name><name name-style="western"><surname>Bourdon</surname><given-names>C</given-names></name><name name-style="western"><surname>Perdereau</surname><given-names>L</given-names></name></person-group> (<year>2011</year>)<source> Aleocharine beetles (Coleoptera, Staphylinidae) of the province of Newfoundland and Labrador, Canada.</source><publisher-name>Pensoft</publisher-name>, <publisher-loc>Sofia-Moscow</publisher-loc>, <lpage>313</lpage> pp.</mixed-citation></ref></ref-list></tp:taxon-treatment>
