# Supplementary material for: New Staphylinidae (Coleoptera) records with new collection data from New Brunswick, and an addition to the fauna of Quebec, Canada: Aleocharinae
Source: Zookeys. 2012 Apr 26;(186):83–118. doi: 10.3897/zookeys.186.2655 (PMC3349193; doi:10.3897/zookeys.186.2655)
Supplement: XML Treatment for Tachyusa americanoides [file zookeys.186.2655-treatment7.xml]

<!DOCTYPE tp:taxon-treatment
  PUBLIC "-//TaxonX//DTD Taxonomic Treatment Publishing DTD v0 20100105//EN" "tax-treatment-NSO.dtd">
<tp:taxon-treatment xmlns:tp="http://www.plazi.org/taxpub"><tp:treatment-meta><mixed-citation publication-type="journal"><person-group><name><surname>Webster</surname><given-names>Reginald P.</given-names></name><name><surname>Klimaszewski</surname><given-names>Jan</given-names></name><name><surname>Sweeney</surname><given-names>Jon D.</given-names></name><name><surname>DeMerchant</surname><given-names>Ian</given-names></name></person-group><article-title>New Staphylinidae (Coleoptera) records with new collection data from New Brunswick, and an addition to the fauna of Quebec, Canada: Aleocharinae</article-title><source>Zookeys</source><day>26</day><month>4</month><year>2012</year><volume>2012</volume><issue>186</issue><fpage>83</fpage><lpage>118</lpage><pub-id pub-id-type="doi">10.3897/zookeys.186.2655</pub-id></mixed-citation></tp:treatment-meta><tp:nomenclature><tp:taxon-name>
                            <tp:taxon-name-part taxon-name-part-type="genus">Tachyusa</tp:taxon-name-part>
                            <tp:taxon-name-part taxon-name-part-type="species">americanoides</tp:taxon-name-part>
                        <object-id xmlns:xlink="http://www.w3.org/1999/xlink" xlink:type="simple">http://species-id.net/wiki/Tachyusa_americanoides</object-id>
								</tp:taxon-name><tp:taxon-authority>Paśnik, 2006</tp:taxon-authority><xref ref-type="fig" rid="F8">Map 7</xref><xref ref-type="bibr" rid="B33">illustrations in 
                        Paśnik (2006)</xref><xref ref-type="bibr" rid="B16">Klimaszewski et al. (2011)</xref></tp:nomenclature><tp:treatment-sec sec-type="Material examined"><title>Material examined.</title><p><bold>New Brunswick, Carleton Co.,</bold> Wakefield, Bell Forest Nature Preserve, <named-content xmlns:xlink="http://www.w3.org/1999/xlink" content-type="dwc:verbatimCoordinates" xlink:type="simple">46.2152°N, 67.7190°W</named-content>, 12.VII.2004, K. Bredin, J. Edsall &amp; R. Webster, coll., river margin, under debris (1 sex undetermined, RWC). <bold>Sunbury Co.</bold>, Maugerville, Portebello Creek N.W.A. (National Wildlife Area), <named-content xmlns:xlink="http://www.w3.org/1999/xlink" content-type="dwc:verbatimCoordinates" xlink:type="simple">45.8992°N, 66.4248°W</named-content>, 24.VI.2004, R.,P. Webster coll., silver maple forest, margin of slow river under litter on muddy soil (1 sex undetermined, 1 ♀, LFC, RWC). <bold>York Co.,</bold> Douglas, Keswick River at Rt. 105, <named-content xmlns:xlink="http://www.w3.org/1999/xlink" content-type="dwc:verbatimCoordinates" xlink:type="simple">45.9943°N, 66.8337°W</named-content>, 18.VI.2004, R. P. Webster, coll., silver maple forest, under debris on muddy soil near small pool (2 sex undetermined, LFC, RWC); <!--PageBreak-->Charters Settlement, <named-content xmlns:xlink="http://www.w3.org/1999/xlink" content-type="dwc:verbatimCoordinates" xlink:type="simple">45.8456°N, 66.7267°W</named-content>, 16.V.2010, 10.VI.2010, R. P. Webster, coll., beaver dam, among grassy debris near an overflow area of dam, near flowing water (2 ♂, 1 ♀, RWC); same locality and collector but <named-content xmlns:xlink="http://www.w3.org/1999/xlink" content-type="dwc:verbatimCoordinates" xlink:type="simple">45.8331°N, 66.7279°W</named-content>, 20.V.2010, beaver dam, among sticks, debris and clay on dam (1 ♂, RWC).</p><fig id="F8" position="float" orientation="portrait"><label>Map 7.</label><caption><p>Collection localities in New Brunswick, Canada of <italic><tp:taxon-name>Tachyusa americanoides</tp:taxon-name></italic>.</p></caption><graphic xmlns:xlink="http://www.w3.org/1999/xlink" xlink:href="ZooKeys-186-083-g008.jpg" position="float" orientation="portrait" xlink:type="simple"/></fig></tp:treatment-sec><tp:treatment-sec sec-type="Collection and habitat data"><title>Collection and habitat data.</title><p>In New Brunswick, <italic><tp:taxon-name>Tachyusa americanoides</tp:taxon-name></italic> was collected from grassy debris near the overflow area of a beaver dam, from among sticks, debris, and clay on a beaver dam, from debris on muddy soil along a slow-flowing river in a silver maple swamp, from debris along the margin of a rocky river, and from debris on muddy soil near a small pool in a silver maple forest. Adults were collected during May, June, and July.</p></tp:treatment-sec><tp:treatment-sec sec-type="Distribution"><title>Distribution in Canada and Alaska.</title><p>NT, BC, AB, MB, ON, <bold>NB,</bold> NS, NL (<xref ref-type="bibr" rid="B33">Paśnik 2006</xref>; <xref ref-type="bibr" rid="B7">Gouix and Klimaszewski 2007</xref>; <xref ref-type="bibr" rid="B16">Klimaszewski et al. 2011</xref>). <italic><tp:taxon-name>Tachyusa americanoides</tp:taxon-name></italic> was recorded by <xref ref-type="bibr" rid="B16">Klimaszewski et al. (2011)</xref> from NB without specifying locality data. We record this species here from NB for the first time with locality data and habitat information.</p></tp:treatment-sec><ref-list><ref id="B33"><mixed-citation xmlns:xlink="http://www.w3.org/1999/xlink" xlink:type="simple"><person-group><name name-style="western"><surname>Paśnik</surname><given-names>G</given-names></name></person-group> (<year>2006</year>)<article-title> A revision of the World species of the genus <italic>Tachyusa</italic> Erichson, 1837 (Coleoptera, Staphyliniudae, Aleocharinae).</article-title><source>Zootaxa </source><volume>1146</volume>: <fpage>1</fpage>-<lpage>152</lpage>.</mixed-citation></ref><ref id="B16"><mixed-citation xmlns:xlink="http://www.w3.org/1999/xlink" xlink:type="simple"><person-group><name name-style="western"><surname>Klimaszewski</surname><given-names>J</given-names></name><name name-style="western"><surname>Langor</surname><given-names>D</given-names></name><name name-style="western"><surname>Pelletier</surname><given-names>G</given-names></name><name name-style="western"><surname>Bourdon</surname><given-names>C</given-names></name><name name-style="western"><surname>Perdereau</surname><given-names>L</given-names></name></person-group> (<year>2011</year>)<source> Aleocharine beetles (Coleoptera, Staphylinidae) of the province of Newfoundland and Labrador, Canada.</source><publisher-name>Pensoft</publisher-name>, <publisher-loc>Sofia-Moscow</publisher-loc>, <lpage>313</lpage> pp.</mixed-citation></ref><ref id="B7"><mixed-citation xmlns:xlink="http://www.w3.org/1999/xlink" xlink:type="simple"><person-group><name name-style="western"><surname>Gouix</surname><given-names>N</given-names></name><name name-style="western"><surname>Klimaszewski</surname><given-names>J</given-names></name></person-group> (<year>2007</year>)<source> Catalogue of aleocharine rove beetles of Canada and Alaska (Coleoptera: Staphylinidae: Aleocharinae).</source><publisher-name>Pensoft Publishers</publisher-name>, <publisher-loc>Sofia-Moscow</publisher-loc>, <lpage>165</lpage> pp.</mixed-citation></ref></ref-list></tp:taxon-treatment>
