# Supplementary material for: New Staphylinidae (Coleoptera) records with new collection data from New Brunswick, and an addition to the fauna of Quebec, Canada: Aleocharinae
Source: Zookeys. 2012 Apr 26;(186):83–118. doi: 10.3897/zookeys.186.2655 (PMC3349193; doi:10.3897/zookeys.186.2655)
Supplement: XML Treatment for Tachyusa obsoleta [file zookeys.186.2655-treatment8.xml]

<!DOCTYPE tp:taxon-treatment
  PUBLIC "-//TaxonX//DTD Taxonomic Treatment Publishing DTD v0 20100105//EN" "tax-treatment-NSO.dtd">
<tp:taxon-treatment xmlns:tp="http://www.plazi.org/taxpub"><tp:treatment-meta><mixed-citation publication-type="journal"><person-group><name><surname>Webster</surname><given-names>Reginald P.</given-names></name><name><surname>Klimaszewski</surname><given-names>Jan</given-names></name><name><surname>Sweeney</surname><given-names>Jon D.</given-names></name><name><surname>DeMerchant</surname><given-names>Ian</given-names></name></person-group><article-title>New Staphylinidae (Coleoptera) records with new collection data from New Brunswick, and an addition to the fauna of Quebec, Canada: Aleocharinae</article-title><source>Zookeys</source><day>26</day><month>4</month><year>2012</year><volume>2012</volume><issue>186</issue><fpage>83</fpage><lpage>118</lpage><pub-id pub-id-type="doi">10.3897/zookeys.186.2655</pub-id></mixed-citation></tp:treatment-meta><tp:nomenclature><tp:taxon-name>
                            <tp:taxon-name-part taxon-name-part-type="genus">Tachyusa</tp:taxon-name-part>
                            <tp:taxon-name-part taxon-name-part-type="species">obsoleta</tp:taxon-name-part>
                        <object-id xmlns:xlink="http://www.w3.org/1999/xlink" xlink:type="simple">http://species-id.net/wiki/Tachyusa_obsoleta</object-id>
								</tp:taxon-name><tp:taxon-authority>Casey, 1906**</tp:taxon-authority><xref ref-type="fig" rid="F9">Map 8</xref><xref ref-type="bibr" rid="B33">illustrations in 
                        Paśnik (2006)</xref></tp:nomenclature><tp:treatment-sec sec-type="Material examined"><title>Material examined. </title><p><bold>New Brunswick, Queens Co.,</bold> Welsford (Bayard) near Nerepis River, <named-content xmlns:xlink="http://www.w3.org/1999/xlink" content-type="dwc:verbatimCoordinates" xlink:type="simple">45.4441°N, 66.3300°W</named-content>, 27.VI.2006, R. P. Webster, coll., river margin, among grass and debris near water (3 ♀, RWC); Bayard at Nerepis river, <named-content xmlns:xlink="http://www.w3.org/1999/xlink" content-type="dwc:verbatimCoordinates" xlink:type="simple">45.4426°N, 66.3280°W</named-content>, 25.V.2008, 30.V.2008, 20.VI.2008, R. P. Webster, coll., river margin, lightly splashing fine sand (3 ♂, 3 ♀, LFC, RWC). <bold>York Co.,</bold> Douglas, Keswick River at Rt. 105, <named-content xmlns:xlink="http://www.w3.org/1999/xlink" content-type="dwc:verbatimCoordinates" xlink:type="simple">45.9922°N, 66.8326°W</named-content>, 9.V.2006, R. P. Webster, river margin, on moist clay (1 ♀, RWC).</p><fig id="F9" position="float" orientation="portrait"><label>Map 8.</label><caption><p>Collection localities in New Brunswick, Canada of <italic><tp:taxon-name>Tachyusa obsoleta</tp:taxon-name></italic>.</p></caption><graphic xmlns:xlink="http://www.w3.org/1999/xlink" xlink:href="ZooKeys-186-083-g009.jpg" position="float" orientation="portrait" xlink:type="simple"/></fig></tp:treatment-sec><tp:treatment-sec sec-type="Collection and habitat data"><title>Collection and habitat data.</title><p>In New Brunswick, most adults of <italic><tp:taxon-name>Tachyusa obsoleta</tp:taxon-name></italic> were collected during May and June by lightly splashing water on fine sand near a river margin. Other individuals were found on moist clay and by sifting grass and debris along river margins.</p></tp:treatment-sec><tp:treatment-sec sec-type="Distribution"><title>Distribution in Canada and Alaska.</title><p>BC, SK, <bold>NB</bold> (<xref ref-type="bibr" rid="B33">Paśnik 2006</xref>). For records from the USA, see <xref ref-type="bibr" rid="B33">Paśnik (2006)</xref>. This is almost certainly a transcontinental species in North America.</p></tp:treatment-sec><ref-list><ref id="B33"><mixed-citation xmlns:xlink="http://www.w3.org/1999/xlink" xlink:type="simple"><person-group><name name-style="western"><surname>Paśnik</surname><given-names>G</given-names></name></person-group> (<year>2006</year>)<article-title> A revision of the World species of the genus <italic>Tachyusa</italic> Erichson, 1837 (Coleoptera, Staphyliniudae, Aleocharinae).</article-title><source>Zootaxa </source><volume>1146</volume>: <fpage>1</fpage>-<lpage>152</lpage>.</mixed-citation></ref></ref-list></tp:taxon-treatment>
