# Supplementary material for: New Staphylinidae (Coleoptera) records with new collection data from New Brunswick, and an addition to the fauna of Quebec, Canada: Aleocharinae
Source: Zookeys. 2012 Apr 26;(186):83–118. doi: 10.3897/zookeys.186.2655 (PMC3349193; doi:10.3897/zookeys.186.2655)
Supplement: XML Treatment for Gyrophaena caseyi [file zookeys.186.2655-treatment11.xml]

<!DOCTYPE tp:taxon-treatment
  PUBLIC "-//TaxonX//DTD Taxonomic Treatment Publishing DTD v0 20100105//EN" "tax-treatment-NSO.dtd">
<tp:taxon-treatment xmlns:tp="http://www.plazi.org/taxpub"><tp:treatment-meta><mixed-citation publication-type="journal"><person-group><name><surname>Webster</surname><given-names>Reginald P.</given-names></name><name><surname>Klimaszewski</surname><given-names>Jan</given-names></name><name><surname>Sweeney</surname><given-names>Jon D.</given-names></name><name><surname>DeMerchant</surname><given-names>Ian</given-names></name></person-group><article-title>New Staphylinidae (Coleoptera) records with new collection data from New Brunswick, and an addition to the fauna of Quebec, Canada: Aleocharinae</article-title><source>Zookeys</source><day>26</day><month>4</month><year>2012</year><volume>2012</volume><issue>186</issue><fpage>83</fpage><lpage>118</lpage><pub-id pub-id-type="doi">10.3897/zookeys.186.2655</pub-id></mixed-citation></tp:treatment-meta><tp:nomenclature><tp:taxon-name>
                            <tp:taxon-name-part taxon-name-part-type="genus">Gyrophaena</tp:taxon-name-part>
                            <tp:taxon-name-part taxon-name-part-type="species">caseyi</tp:taxon-name-part>
                        <object-id xmlns:xlink="http://www.w3.org/1999/xlink" xlink:type="simple">http://species-id.net/wiki/Gyrophaena_caseyi</object-id>
								</tp:taxon-name><tp:taxon-authority>Seevers, 1951**</tp:taxon-authority><xref ref-type="fig" rid="F12">Map 11</xref><xref ref-type="bibr" rid="B34">illustrations 
                        Seevers (1951)</xref></tp:nomenclature><tp:treatment-sec sec-type="Material examined"><title>Material examined.</title><p><bold>New Brunswick, Carleton Co.</bold>, Meduxnekeag Valley Nature Preserve, <named-content xmlns:xlink="http://www.w3.org/1999/xlink" content-type="dwc:verbatimCoordinates" xlink:type="simple">46.1910°N, 67.6740°W</named-content>, 13.VIII.2006, R. P. Webster, mixed forest, on <italic><tp:taxon-name>Pleurotus</tp:taxon-name></italic> sp. on side of log (1 ♂, RWC); near Belleville, 1.3 km E jct. Rt. 540 &amp; Plymouth Rd., <named-content xmlns:xlink="http://www.w3.org/1999/xlink" content-type="dwc:verbatimCoordinates" xlink:type="simple">46.1880°N, 67.6848°W</named-content>, 20.IX.2008, R. P. Webster, hardwood forest, in small gilled mushrooms on log (2 ♂, 4 ♀, RWC, 2 ♂, LFC). <bold>Restigouche Co.</bold>, Jacquet River Gorge P. N. A., <named-content xmlns:xlink="http://www.w3.org/1999/xlink" content-type="dwc:verbatimCoordinates" xlink:type="simple">47.8201°N, 65.9992°W</named-content>, 12.VIII.2010, R. P. Webster, black spruce/balsam fir/cedar forest near Belledune Bog, in gilled mushroom (1 ♂, RWC).</p><fig id="F12" position="float" orientation="portrait"><label>Map 11.</label><caption><p>Collection localities in New Brunswick, Canada of <italic><tp:taxon-name>Gyrophaena caseyi</tp:taxon-name></italic>.</p></caption><graphic xmlns:xlink="http://www.w3.org/1999/xlink" xlink:href="ZooKeys-186-083-g012.jpg" position="float" orientation="portrait" xlink:type="simple"/></fig></tp:treatment-sec><tp:treatment-sec sec-type="Collection and habitat data"><title>Collection and habitat data.</title><p>In New Brunswick, adults of <italic><tp:taxon-name>Gyrophaena caseyi</tp:taxon-name></italic> were collected during August and September from fresh gilled mushrooms and <italic><tp:taxon-name>Pleurotus</tp:taxon-name></italic> sp. on the side of a log. This species was found in a hardwood forest, a mixed forest, and a black spruce (<italic><tp:taxon-name>Picea mariana</tp:taxon-name></italic> (Mill.) B.S.P.), balsam fir, and eastern white cedar (<italic><tp:taxon-name>Thuja occidentalis</tp:taxon-name></italic> L.) forest.</p></tp:treatment-sec><tp:treatment-sec sec-type="Distribution"><title>Distribution in Canada and Alaska</title><p><bold>.</bold> QC, <bold>NB</bold> (<xref ref-type="bibr" rid="B25">Klimaszewski et al. 2009b</xref>).</p></tp:treatment-sec><tp:treatment-sec sec-type="Comment"><title>Comment.</title><p><italic><tp:taxon-name>Gyrophaena caseyi</tp:taxon-name></italic> and <italic><tp:taxon-name>Gyrophaena nanoides</tp:taxon-name></italic> Seevers are very similar to each other externally and have similar genitalia. These two species were confused by <xref ref-type="bibr" rid="B25">Klimaszewski et al. (2009b)</xref>, and specimens recorded from New Brunswick as <italic><tp:taxon-name>Gyrophaena caseyi</tp:taxon-name></italic> were <italic><tp:taxon-name>Gyrophaena nanoides</tp:taxon-name></italic>. This error and differences between these two species were pointed out by <xref ref-type="bibr" rid="B16">Klimaszewski et al. (2011)</xref>. Specimens of <italic><tp:taxon-name>Gyrophaena caseyi</tp:taxon-name></italic> were found in New Brunswick since <!--PageBreak--><!--PageBreak-->the publication of <xref ref-type="bibr" rid="B25">Klimaszewski et al. (2009b)</xref>, and these represent a new provincial record. Collection data, habitat notes, and distributional maps are presented for both species.</p></tp:treatment-sec><ref-list><ref id="B34"><mixed-citation xmlns:xlink="http://www.w3.org/1999/xlink" xlink:type="simple"><person-group><name name-style="western"><surname>Seevers</surname><given-names>CH</given-names></name></person-group> (<year>1951</year>)<article-title> A revision of the North American and European staphylinid beetles of the subtribe Gyrophaenae (Aleocharinae, Bolitocharini).</article-title><source>Fieldiana Zoology </source><volume>32</volume> (<issue>10</issue>): <fpage>59</fpage>-<lpage>762</lpage>.</mixed-citation></ref><ref id="B25"><mixed-citation xmlns:xlink="http://www.w3.org/1999/xlink" xlink:type="simple"><person-group><name name-style="western"><surname>Klimaszewski</surname><given-names>J</given-names></name><name name-style="western"><surname>Webster</surname><given-names>RP</given-names></name><name name-style="western"><surname>Savard</surname><given-names>K</given-names></name></person-group> (<year>2009b</year>)<article-title> Review of the rove beetle species of the subtribe Gyrophaenina Kraatz (Coleoptera, Staphylinidae) from New Brunswick, Canada: new species, provincial records and bionomic information.</article-title> In: <person-group><name name-style="western"><surname>Majka</surname><given-names>CG</given-names></name><name name-style="western"><surname>Klimaszewski</surname><given-names>J</given-names></name></person-group> (<role>Eds</role>). <issue-title> Biodiversity, Biosystematics, and Ecology of Canadian	Coleoptera II.</issue-title><source>ZooKeys </source><volume>22</volume>: <fpage>81</fpage>–<lpage>170</lpage>. doi: <ext-link ext-link-type="uri" xlink:href="http://dx.doi.org/10.3897/zookeys.22.219" xlink:type="simple">10.3897/zookeys.22.219</ext-link></mixed-citation></ref><ref id="B16"><mixed-citation xmlns:xlink="http://www.w3.org/1999/xlink" xlink:type="simple"><person-group><name name-style="western"><surname>Klimaszewski</surname><given-names>J</given-names></name><name name-style="western"><surname>Langor</surname><given-names>D</given-names></name><name name-style="western"><surname>Pelletier</surname><given-names>G</given-names></name><name name-style="western"><surname>Bourdon</surname><given-names>C</given-names></name><name name-style="western"><surname>Perdereau</surname><given-names>L</given-names></name></person-group> (<year>2011</year>)<source> Aleocharine beetles (Coleoptera, Staphylinidae) of the province of Newfoundland and Labrador, Canada.</source><publisher-name>Pensoft</publisher-name>, <publisher-loc>Sofia-Moscow</publisher-loc>, <lpage>313</lpage> pp.</mixed-citation></ref></ref-list></tp:taxon-treatment>
