# Supplementary material for: New Staphylinidae (Coleoptera) records with new collection data from New Brunswick, and an addition to the fauna of Quebec, Canada: Aleocharinae
Source: Zookeys. 2012 Apr 26;(186):83–118. doi: 10.3897/zookeys.186.2655 (PMC3349193; doi:10.3897/zookeys.186.2655)
Supplement: XML Treatment for Gyrophaena nanoides [file zookeys.186.2655-treatment12.xml]

<!DOCTYPE tp:taxon-treatment
  PUBLIC "-//TaxonX//DTD Taxonomic Treatment Publishing DTD v0 20100105//EN" "tax-treatment-NSO.dtd">
<tp:taxon-treatment xmlns:tp="http://www.plazi.org/taxpub"><tp:treatment-meta><mixed-citation publication-type="journal"><person-group><name><surname>Webster</surname><given-names>Reginald P.</given-names></name><name><surname>Klimaszewski</surname><given-names>Jan</given-names></name><name><surname>Sweeney</surname><given-names>Jon D.</given-names></name><name><surname>DeMerchant</surname><given-names>Ian</given-names></name></person-group><article-title>New Staphylinidae (Coleoptera) records with new collection data from New Brunswick, and an addition to the fauna of Quebec, Canada: Aleocharinae</article-title><source>Zookeys</source><day>26</day><month>4</month><year>2012</year><volume>2012</volume><issue>186</issue><fpage>83</fpage><lpage>118</lpage><pub-id pub-id-type="doi">10.3897/zookeys.186.2655</pub-id></mixed-citation></tp:treatment-meta><tp:nomenclature><tp:taxon-name>
                            <tp:taxon-name-part taxon-name-part-type="genus">Gyrophaena</tp:taxon-name-part>
                            <tp:taxon-name-part taxon-name-part-type="species">nanoides</tp:taxon-name-part>
                        <object-id xmlns:xlink="http://www.w3.org/1999/xlink" xlink:type="simple">http://species-id.net/wiki/Gyrophaena_nanoides</object-id>
								</tp:taxon-name><tp:taxon-authority>Seevers, 1951**</tp:taxon-authority><xref ref-type="fig" rid="F13">Map 12</xref><xref ref-type="bibr" rid="B16">illustrations 
                        Klimaszewski et al. (2011)</xref></tp:nomenclature><tp:treatment-sec sec-type="Material examined"><title>Material examined.</title><p><bold>New Brunswick, Carleton Co.</bold>, (Belleville) Meduxnekeag Valley Nature Preserve, <named-content xmlns:xlink="http://www.w3.org/1999/xlink" content-type="dwc:verbatimCoordinates" xlink:type="simple">46.1980°N, 67.6854°W</named-content>, 31.VIII.2006, R. P. Webster, mixed forest, on gilled mushroom(1 ♂, 2 ♀, NBM, RWC); same locality and collector but <named-content xmlns:xlink="http://www.w3.org/1999/xlink" content-type="dwc:verbatimCoordinates" xlink:type="simple">46.1907°N, 67.6740°W</named-content>, 7.IX.2004, mixed forest, on fleshy (gilled) fungi (1 ♂, 1 ♀, NBM); same locality and collector but <named-content xmlns:xlink="http://www.w3.org/1999/xlink" content-type="dwc:verbatimCoordinates" xlink:type="simple">46.1897°N, 67.6710°W</named-content>, 12.IX.2008, mixed forest, on gilled mushroom, (GYR-RW-8, 1 ♂, LFC); near Belleville, 1.3 km E jct. Rt. 540 &amp; Plymouth Rd., <named-content xmlns:xlink="http://www.w3.org/1999/xlink" content-type="dwc:verbatimCoordinates" xlink:type="simple">46.1860°N, 67.6847°W</named-content>, 20.IX.2008, R. P. Webster, mixed forest with hemlock, on small gilled mushrooms on rotten log (GYR-RW-22, 1 ♂, LFC; GYR-RW-23, 1 ♂, NBM, GYR-RW-24, 1 ♂, NBM; GYR-RW-25, 1 ♂, NBM ); same locality data and collector but 20.IX.2008, on <italic><tp:taxon-name>Pleurotus</tp:taxon-name></italic> sp. on log (GYR-RW-61, 1 ♂, NBM); Jackson Falls, “Bell Forest”, <named-content xmlns:xlink="http://www.w3.org/1999/xlink" content-type="dwc:verbatimCoordinates" xlink:type="simple">46.2200°N, 67.7230°W</named-content>, 12.IX.2008, R. P. Webster, hardwood forest, on gilled mushroom on log (GYR-RW-36, 1 ♂, NBM; GYR-RW-37, 1 ♂, NBM; GYR-RW-35, 1 ♀, NBM; GYR-RW-27, 1 sex undetermined, NBM). <bold>Queens Co.</bold>, Cranberry Lake P.N.A., <named-content xmlns:xlink="http://www.w3.org/1999/xlink" content-type="dwc:verbatimCoordinates" xlink:type="simple">46.1125°N, 65.6075°W</named-content>, 2.IX.2009, R. P. Webster, red oak forest, in small stalked polypore fungus on forest floor (1 ♂, RWC); same locality data, forest type, and collector, 22.IX.2009, in <italic><tp:taxon-name>Boletus</tp:taxon-name></italic> sp. (2 ♂, RWC). <bold>Restigouche Co.</bold>, Jacquet River Gorge P.N.A., <named-content xmlns:xlink="http://www.w3.org/1999/xlink" content-type="dwc:verbatimCoordinates" xlink:type="simple">47.8201°N, 65.9992°W</named-content>, 12.VIII.2010, R. P. Webster, black spruce/balsam fir/cedar forest near Belledune Bog, in gilled mushroom (1 ♂, RWC); same locality and collector but <named-content xmlns:xlink="http://www.w3.org/1999/xlink" content-type="dwc:verbatimCoordinates" xlink:type="simple">47.7883°N, 65.9819°W</named-content>, 17.VIII.2010, black spruce forest, mossy forest floor, in <italic><tp:taxon-name>Russula</tp:taxon-name></italic> mushroom (2 ♂, NBM, RWC). <bold>Saint John Co.</bold>, Chance Harbour, <named-content xmlns:xlink="http://www.w3.org/1999/xlink" content-type="dwc:verbatimCoordinates" xlink:type="simple">45.1391°N, 66.3696°W</named-content>, 24.VIII.2006, R. P. Webster, red spruce and birch forest, on gilled mushrooms (1 ♂, 1 ♀, LFC; 1 ♂, NBM; 2 ♂, RWC; Photo 2008-84, 1 ♂, LFC; Photo 2008-85, 1 ♀, LFC); same locality data and collector but 16.IX.2008, yellow birch &amp; spruce forest, on gilled mushrooms on forest floor (GYR-RW-71, 1 ♂, NBM; GYR-RW-77, 1 ♂, NBM; GYR-RW-74, 1 ♂, LFC); Dipper Harbour, <named-content xmlns:xlink="http://www.w3.org/1999/xlink" content-type="dwc:verbatimCoordinates" xlink:type="simple">45.1176°N, 66.3806°W</named-content>, 12.IX.2006, R. P. Webster, red spruce forest, on gilled mushrooms (1 ♂, LFC; 2 ♂, RWC). <bold>Sunbury Co.</bold> Acadia Research Forest, <named-content xmlns:xlink="http://www.w3.org/1999/xlink" content-type="dwc:verbatimCoordinates" xlink:type="simple">45.9799°N, 66.3394°W</named-content>, 18.IX.2007, R. P. Webster, Road 7 control, mature red spruce and red maple forest, in gilled mushroom (1 ♂, AFC).</p><fig id="F13" position="float" orientation="portrait"><label>Map 12.</label><caption><p>Collection localities in New Brunswick, Canada of <italic><tp:taxon-name>Gyrophaena nanoides</tp:taxon-name></italic>.</p></caption><graphic xmlns:xlink="http://www.w3.org/1999/xlink" xlink:href="ZooKeys-186-083-g013.jpg" position="float" orientation="portrait" xlink:type="simple"/></fig></tp:treatment-sec><tp:treatment-sec sec-type="Collection and habitat data"><title>Collection and habitat data.</title><p>In New Brunswick, <italic><tp:taxon-name>Gyrophaena nanoides</tp:taxon-name></italic> was found in various deciduous and coniferous forest types, including hardwood forests with suga<!--PageBreak-->r maple (<italic><tp:taxon-name>Acer saccharum</tp:taxon-name></italic> Marsh.), American beech, and white ash (<italic><tp:taxon-name>Fraxinus americana</tp:taxon-name></italic> L.), an old red oak forest, a mixed forest with eastern hemlock (<italic><tp:taxon-name>Tsuga canadensis</tp:taxon-name></italic> (L.) Carr.), mixed forests, red spruce forests, a black spruce forest, and a black spruce, balsam fir and eastern white cedar forest. Most adults were collected from fresh (not decaying) gilled mushrooms, including a <italic><tp:taxon-name>Russula</tp:taxon-name></italic> sp. Some specimens were collected from a stalked polypore fungus on forest floor, a <italic><tp:taxon-name>Boletus</tp:taxon-name></italic> sp., and a <italic><tp:taxon-name>Pleurotus</tp:taxon-name></italic> sp. on a log. Little was previously known about the habitat associations and bionomics of this species. Adults were collected during August and September.</p></tp:treatment-sec><tp:treatment-sec sec-type="Distribution"><title>Distribution in Canada and Alaska.</title><p>ON,QC, <bold>NB</bold>, NF (<xref ref-type="bibr" rid="B25">Klimaszewski et al. 2009b</xref>, <xref ref-type="bibr" rid="B16">2011</xref>).</p></tp:treatment-sec><ref-list><ref id="B16"><mixed-citation xmlns:xlink="http://www.w3.org/1999/xlink" xlink:type="simple"><person-group><name name-style="western"><surname>Klimaszewski</surname><given-names>J</given-names></name><name name-style="western"><surname>Langor</surname><given-names>D</given-names></name><name name-style="western"><surname>Pelletier</surname><given-names>G</given-names></name><name name-style="western"><surname>Bourdon</surname><given-names>C</given-names></name><name name-style="western"><surname>Perdereau</surname><given-names>L</given-names></name></person-group> (<year>2011</year>)<source> Aleocharine beetles (Coleoptera, Staphylinidae) of the province of Newfoundland and Labrador, Canada.</source><publisher-name>Pensoft</publisher-name>, <publisher-loc>Sofia-Moscow</publisher-loc>, <lpage>313</lpage> pp.</mixed-citation></ref><ref id="B25"><mixed-citation xmlns:xlink="http://www.w3.org/1999/xlink" xlink:type="simple"><person-group><name name-style="western"><surname>Klimaszewski</surname><given-names>J</given-names></name><name name-style="western"><surname>Webster</surname><given-names>RP</given-names></name><name name-style="western"><surname>Savard</surname><given-names>K</given-names></name></person-group> (<year>2009b</year>)<article-title> Review of the rove beetle species of the subtribe Gyrophaenina Kraatz (Coleoptera, Staphylinidae) from New Brunswick, Canada: new species, provincial records and bionomic information.</article-title> In: <person-group><name name-style="western"><surname>Majka</surname><given-names>CG</given-names></name><name name-style="western"><surname>Klimaszewski</surname><given-names>J</given-names></name></person-group> (<role>Eds</role>). <issue-title> Biodiversity, Biosystematics, and Ecology of Canadian	Coleoptera II.</issue-title><source>ZooKeys </source><volume>22</volume>: <fpage>81</fpage>–<lpage>170</lpage>. doi: <ext-link ext-link-type="uri" xlink:href="http://dx.doi.org/10.3897/zookeys.22.219" xlink:type="simple">10.3897/zookeys.22.219</ext-link></mixed-citation></ref></ref-list></tp:taxon-treatment>
