# Supplementary material for: New Staphylinidae (Coleoptera) records with new collection data from New Brunswick, and an addition to the fauna of Quebec, Canada: Aleocharinae
Source: Zookeys. 2012 Apr 26;(186):83–118. doi: 10.3897/zookeys.186.2655 (PMC3349193; doi:10.3897/zookeys.186.2655)
Supplement: XML Treatment for Gyrophaena uteana [file zookeys.186.2655-treatment14.xml]

<!DOCTYPE tp:taxon-treatment
  PUBLIC "-//TaxonX//DTD Taxonomic Treatment Publishing DTD v0 20100105//EN" "tax-treatment-NSO.dtd">
<tp:taxon-treatment xmlns:tp="http://www.plazi.org/taxpub"><tp:treatment-meta><mixed-citation publication-type="journal"><person-group><name><surname>Webster</surname><given-names>Reginald P.</given-names></name><name><surname>Klimaszewski</surname><given-names>Jan</given-names></name><name><surname>Sweeney</surname><given-names>Jon D.</given-names></name><name><surname>DeMerchant</surname><given-names>Ian</given-names></name></person-group><article-title>New Staphylinidae (Coleoptera) records with new collection data from New Brunswick, and an addition to the fauna of Quebec, Canada: Aleocharinae</article-title><source>Zookeys</source><day>26</day><month>4</month><year>2012</year><volume>2012</volume><issue>186</issue><fpage>83</fpage><lpage>118</lpage><pub-id pub-id-type="doi">10.3897/zookeys.186.2655</pub-id></mixed-citation></tp:treatment-meta><tp:nomenclature><tp:taxon-name>
                            <tp:taxon-name-part taxon-name-part-type="genus">Gyrophaena</tp:taxon-name-part>
                            <tp:taxon-name-part taxon-name-part-type="species">uteana</tp:taxon-name-part>
                        <object-id xmlns:xlink="http://www.w3.org/1999/xlink" xlink:type="simple">http://species-id.net/wiki/Gyrophaena_uteana</object-id>
								</tp:taxon-name><tp:taxon-authority>Casey, 1906**</tp:taxon-authority><xref ref-type="fig" rid="F15">Map 14</xref><xref ref-type="bibr" rid="B34">Figs 116c,d in 
                        Seevers (1951)</xref><xref ref-type="bibr" rid="B25">Figs 152–158 in 
                        Klimaszewski et al. (2009b) (erroneously as 
                        <italic><tp:taxon-name>Gyrophaena gaudens</tp:taxon-name></italic> Casey).</xref></tp:nomenclature><tp:treatment-sec sec-type="Material examined"><title>Material examined.</title><p><bold>New Brunswick , Carleton Co.</bold>, (Belleville) Meduxnekeag Valley Nature Preserve, <named-content xmlns:xlink="http://www.w3.org/1999/xlink" content-type="dwc:verbatimCoordinates" xlink:type="simple">46.1957°N, 67.6803°W</named-content>, 1.VIII.2004, R. P. Webster, mixed forest, on bracket fungi (1 ♂, LFC 1 ♀, RWC); same locality and collector but <named-content xmlns:xlink="http://www.w3.org/1999/xlink" content-type="dwc:verbatimCoordinates" xlink:type="simple">46.1907°N, 67.6740°W</named-content>, 23.VI.2006, mixed forest, on gilled mushroom (1 ♂, RWC); same locality data and collector but 19.VII.2006, mixed forest, on small gilled mushrooms on log (Photo 2008-93, ♂, RWC); same locality data and collector but 7.IX.2004, mixed forest, on fleshy (gilled) fungi (Photo 2008-107, 1 ♀, LFC); same locality and collector but <named-content xmlns:xlink="http://www.w3.org/1999/xlink" content-type="dwc:verbatimCoordinates" xlink:type="simple">46.1940°N, 67.6800°W</named-content>, 3.VII.2006, mixed forest, in <italic><tp:taxon-name>Pleurotus</tp:taxon-name></italic> sp. on dead standing <italic><tp:taxon-name>Populus tremuloides</tp:taxon-name></italic> (Photo 2008-106, 1 ♂, LFC; 1 ♂, RWC); same locality and collector but <named-content xmlns:xlink="http://www.w3.org/1999/xlink" content-type="dwc:verbatimCoordinates" xlink:type="simple">46.1910°N, 67.6740°W</named-content>, 31.VIII.2006, mixed forest, on polypore fungi (1 ♂, LFC; 1 ♂, RWC). <bold>York Co.</bold>, Keswick River at Rt. 105, <named-content xmlns:xlink="http://www.w3.org/1999/xlink" content-type="dwc:verbatimCoordinates" xlink:type="simple">45.9920°N, 66.8334°W</named-content>, 9.VII.2009, R. P. Webster, silver maple swamp, on small gilled mushrooms on log (2 ♂, RWC).</p><fig id="F15" position="float" orientation="portrait"><label>Map 14.</label><caption><p>Collection localities in New Brunswick, Canada of <italic><tp:taxon-name>Gyrophaena uteana</tp:taxon-name></italic>.</p></caption><graphic xmlns:xlink="http://www.w3.org/1999/xlink" xlink:href="ZooKeys-186-083-g015.jpg" position="float" orientation="portrait" xlink:type="simple"/></fig></tp:treatment-sec><tp:treatment-sec sec-type="Collection and habitat data"><title>Collection and habitat data.</title><p><italic><tp:taxon-name>Gyrophaena uteana</tp:taxon-name></italic> from New Brunswick was collected in mixed forests and a silver maple swamp. Adults were collected from polypore fungi, on fresh gilled mushrooms, on a small (fresh) gilled mushroom on a log, and from a <italic><tp:taxon-name>Pleurotus</tp:taxon-name></italic> sp. on a dead, standing trembling aspen (<italic><tp:taxon-name>Populus tremuloides</tp:taxon-name></italic> Michx.). Adults were collected during June, July, August, and September.</p></tp:treatment-sec><tp:treatment-sec sec-type="Distribution"><title>Distribution in Canada and Alaska.</title><p>BC, QC, <bold>NB</bold> (<xref ref-type="bibr" rid="B25">Klimaszewski et al. 2009b</xref>).</p></tp:treatment-sec><ref-list><ref id="B34"><mixed-citation xmlns:xlink="http://www.w3.org/1999/xlink" xlink:type="simple"><person-group><name name-style="western"><surname>Seevers</surname><given-names>CH</given-names></name></person-group> (<year>1951</year>)<article-title> A revision of the North American and European staphylinid beetles of the subtribe Gyrophaenae (Aleocharinae, Bolitocharini).</article-title><source>Fieldiana Zoology </source><volume>32</volume> (<issue>10</issue>): <fpage>59</fpage>-<lpage>762</lpage>.</mixed-citation></ref><ref id="B25"><mixed-citation xmlns:xlink="http://www.w3.org/1999/xlink" xlink:type="simple"><person-group><name name-style="western"><surname>Klimaszewski</surname><given-names>J</given-names></name><name name-style="western"><surname>Webster</surname><given-names>RP</given-names></name><name name-style="western"><surname>Savard</surname><given-names>K</given-names></name></person-group> (<year>2009b</year>)<article-title> Review of the rove beetle species of the subtribe Gyrophaenina Kraatz (Coleoptera, Staphylinidae) from New Brunswick, Canada: new species, provincial records and bionomic information.</article-title> In: <person-group><name name-style="western"><surname>Majka</surname><given-names>CG</given-names></name><name name-style="western"><surname>Klimaszewski</surname><given-names>J</given-names></name></person-group> (<role>Eds</role>). <issue-title> Biodiversity, Biosystematics, and Ecology of Canadian	Coleoptera II.</issue-title><source>ZooKeys </source><volume>22</volume>: <fpage>81</fpage>–<lpage>170</lpage>. doi: <ext-link ext-link-type="uri" xlink:href="http://dx.doi.org/10.3897/zookeys.22.219" xlink:type="simple">10.3897/zookeys.22.219</ext-link></mixed-citation></ref></ref-list></tp:taxon-treatment>
