# Supplementary material for: New Staphylinidae (Coleoptera) records with new collection data from New Brunswick, and an addition to the fauna of Quebec, Canada: Aleocharinae
Source: Zookeys. 2012 Apr 26;(186):83–118. doi: 10.3897/zookeys.186.2655 (PMC3349193; doi:10.3897/zookeys.186.2655)
Supplement: XML Treatment for Gyrophaena wisconsinica [file zookeys.186.2655-treatment15.xml]

<!DOCTYPE tp:taxon-treatment
  PUBLIC "-//TaxonX//DTD Taxonomic Treatment Publishing DTD v0 20100105//EN" "tax-treatment-NSO.dtd">
<tp:taxon-treatment xmlns:tp="http://www.plazi.org/taxpub"><tp:treatment-meta><mixed-citation publication-type="journal"><person-group><name><surname>Webster</surname><given-names>Reginald P.</given-names></name><name><surname>Klimaszewski</surname><given-names>Jan</given-names></name><name><surname>Sweeney</surname><given-names>Jon D.</given-names></name><name><surname>DeMerchant</surname><given-names>Ian</given-names></name></person-group><article-title>New Staphylinidae (Coleoptera) records with new collection data from New Brunswick, and an addition to the fauna of Quebec, Canada: Aleocharinae</article-title><source>Zookeys</source><day>26</day><month>4</month><year>2012</year><volume>2012</volume><issue>186</issue><fpage>83</fpage><lpage>118</lpage><pub-id pub-id-type="doi">10.3897/zookeys.186.2655</pub-id></mixed-citation></tp:treatment-meta><tp:nomenclature><tp:taxon-name>
                            <tp:taxon-name-part taxon-name-part-type="genus">Gyrophaena</tp:taxon-name-part>
                            <tp:taxon-name-part taxon-name-part-type="species">wisconsinica</tp:taxon-name-part>
                        <object-id xmlns:xlink="http://www.w3.org/1999/xlink" xlink:type="simple">http://species-id.net/wiki/Gyrophaena_wisconsinica</object-id>
								</tp:taxon-name><tp:taxon-authority>Seevers, 1951***</tp:taxon-authority><xref ref-type="fig" rid="F16">Map 15</xref><xref ref-type="bibr" rid="B34">illustrations 
                        Seevers (1951)</xref></tp:nomenclature><tp:treatment-sec sec-type="Material examined"><title>Material examined.</title><p><bold>Canada, New Brunswick, Restigouche Co.</bold>, Jacquet River Gorge P. N. A., <named-content xmlns:xlink="http://www.w3.org/1999/xlink" content-type="dwc:verbatimCoordinates" xlink:type="simple">47.8201°N, 65.9992°W</named-content>, 12.VIII.2010, R. P. Webster, black spruce/balsam fir/cedar forest near Belledune Bog, in gilled mushroom (1 ♂, RWC).</p><fig id="F16" position="float" orientation="portrait"><label>Map 15.</label><caption><p>Collection localities in New Brunswick and Quebec, Canada of <italic><tp:taxon-name>Gyrophaena wisconsinica</tp:taxon-name></italic>.</p></caption><graphic xmlns:xlink="http://www.w3.org/1999/xlink" xlink:href="ZooKeys-186-083-g016.jpg" position="float" orientation="portrait" xlink:type="simple"/></fig><p><bold>Quebec</bold>, Abitibi, lac Duparquet, (<named-content xmlns:xlink="http://www.w3.org/1999/xlink" content-type="dwc:verbatimCoordinates" xlink:type="simple">48.46926°N, 79.27164°W</named-content>) 22.VIII.1997, Berlese, Éc. peup. mort + champ Échant. S-101 1944, Peupleraie, P. Paquin (20 ♂, 32 ♀ females, LFC)<bold>.</bold></p></tp:treatment-sec><tp:treatment-sec sec-type="Collection and habitat data"><title>Collection and habitat data.</title><p>One individual of this species from New Brunswick was collected during August from a fresh gilled mushroom in a black spruce, balsam fir, and eastern white cedar forest. Specimens from Quebec were collected by Berlese extaction of dead poplar bark and mushrooms from a poplar forest. Samples were collected during late August.</p></tp:treatment-sec><tp:treatment-sec sec-type="Distribution"><title>Distribution in Canada and Alaska.</title><p>QC, <bold>NB.</bold> (new Canadian record) <xref ref-type="bibr" rid="B34">Seevers (1951)</xref> reported this species from Wisconsin and Illinois in the United States.<!--PageBreak--></p></tp:treatment-sec><ref-list><ref id="B34"><mixed-citation xmlns:xlink="http://www.w3.org/1999/xlink" xlink:type="simple"><person-group><name name-style="western"><surname>Seevers</surname><given-names>CH</given-names></name></person-group> (<year>1951</year>)<article-title> A revision of the North American and European staphylinid beetles of the subtribe Gyrophaenae (Aleocharinae, Bolitocharini).</article-title><source>Fieldiana Zoology </source><volume>32</volume> (<issue>10</issue>): <fpage>59</fpage>-<lpage>762</lpage>.</mixed-citation></ref></ref-list></tp:taxon-treatment>
