# Supplementary material for: New Staphylinidae (Coleoptera) records with new collection data from New Brunswick, and an addition to the fauna of Quebec, Canada: Aleocharinae
Source: Zookeys. 2012 Apr 26;(186):83–118. doi: 10.3897/zookeys.186.2655 (PMC3349193; doi:10.3897/zookeys.186.2655)
Supplement: XML Treatment for Leptusa gatineauensis [file zookeys.186.2655-treatment16.xml]

<!DOCTYPE tp:taxon-treatment
  PUBLIC "-//TaxonX//DTD Taxonomic Treatment Publishing DTD v0 20100105//EN" "tax-treatment-NSO.dtd">
<tp:taxon-treatment xmlns:tp="http://www.plazi.org/taxpub"><tp:treatment-meta><mixed-citation publication-type="journal"><person-group><name><surname>Webster</surname><given-names>Reginald P.</given-names></name><name><surname>Klimaszewski</surname><given-names>Jan</given-names></name><name><surname>Sweeney</surname><given-names>Jon D.</given-names></name><name><surname>DeMerchant</surname><given-names>Ian</given-names></name></person-group><article-title>New Staphylinidae (Coleoptera) records with new collection data from New Brunswick, and an addition to the fauna of Quebec, Canada: Aleocharinae</article-title><source>Zookeys</source><day>26</day><month>4</month><year>2012</year><volume>2012</volume><issue>186</issue><fpage>83</fpage><lpage>118</lpage><pub-id pub-id-type="doi">10.3897/zookeys.186.2655</pub-id></mixed-citation></tp:treatment-meta><tp:nomenclature><tp:taxon-name>
                            <tp:taxon-name-part taxon-name-part-type="genus">Leptusa</tp:taxon-name-part>
                            <tp:taxon-name-part taxon-name-part-type="species">gatineauensis</tp:taxon-name-part>
                        <object-id xmlns:xlink="http://www.w3.org/1999/xlink" xlink:type="simple">http://species-id.net/wiki/Leptusa_gatineauensis</object-id>
								</tp:taxon-name><tp:taxon-authority>Klimaszewski &amp; Pelletier, 2004</tp:taxon-authority><xref ref-type="fig" rid="F17">Map 16</xref><xref ref-type="bibr" rid="B19">illustrations in 
                        Klimaszewski et al. (2004)</xref></tp:nomenclature><tp:treatment-sec sec-type="Material examined"><title>Material examined.</title><p><bold>New Brunswick, Carleton Co.</bold>, Jackson Falls, “Bell Forest”, <named-content xmlns:xlink="http://www.w3.org/1999/xlink" content-type="dwc:verbatimCoordinates" xlink:type="simple">46.2200°N, 67.7230°W</named-content>, 20-26.V.2009, R. Webster &amp; M.-A. Giguère, rich Appalachian hardwood forest, Lindgren funnel trap (1 ♂, RWC). <bold>Queens Co.</bold>, Cranberry Lake P.N.A., <named-content xmlns:xlink="http://www.w3.org/1999/xlink" content-type="dwc:verbatimCoordinates" xlink:type="simple">46.1125°N, 65.6075°W</named-content>, 13-25.V.2011, 25.V–7.VI.2011, M. Roy &amp; V. Webster, old red oak forest, Lindgren funnel traps (3 ♂, RWC). <bold>Sunbury Co.</bold>, Acadia Research Forest, <named-content xmlns:xlink="http://www.w3.org/1999/xlink" content-type="dwc:verbatimCoordinates" xlink:type="simple">45.9866°N, 66.3841°W</named-content>, 9-16.VI.2009, M.-A. Giguère &amp; R. Webster mature (110-year-old) red spruce forest with scattered red maple and balsam fir, Lindgren funnel trap (1 ♀, RWC). <bold>York Co.,</bold> 15 km W of Tracy, off Rt. 645, <named-content xmlns:xlink="http://www.w3.org/1999/xlink" content-type="dwc:verbatimCoordinates" xlink:type="simple">45.6848°N, 66.8821°W</named-content>, 10-26.V.2010, 4–16.VI.2010, R. Webster &amp; C. MacKay, coll., old red pine forest, Lindgren funnel traps (1 ♂, 2 ♀, LFC, RWC); 16 km W of Tracy, off Rt. 645, <named-content xmlns:xlink="http://www.w3.org/1999/xlink" content-type="dwc:verbatimCoordinates" xlink:type="simple">45.6855°N, 66.8847°W</named-content>, 18.V-2.VI.2010, R. Webster &amp; C. MacKay, coll., old red pine forest, Lindgren funnel trap (1 ♂, RWC).</p><fig id="F17" position="float" orientation="portrait"><label>Map 16.</label><caption><p>Collection localities in New Brunswick, Canada of <italic><tp:taxon-name>Leptusa gatineauensis</tp:taxon-name></italic>.</p></caption><graphic xmlns:xlink="http://www.w3.org/1999/xlink" xlink:href="ZooKeys-186-083-g017.jpg" position="float" orientation="portrait" xlink:type="simple"/></fig></tp:treatment-sec><tp:treatment-sec sec-type="Collection and habitat data"><title>Collection and habitat data.</title><p>The specimens from New Brunswick were captured in Lindgren funnel traps deployed in an old red pine forest, a mature (110-year-old) red spruce forest, an old red oak forest, and a rich Appalachian hardwood forest. Elsewhere, adults were captured in deciduous and mature red spruce–hemlock forests; some specimens were captured on <italic><tp:taxon-name>Polyporus betulinus</tp:taxon-name></italic> (Bull.) Fries) (<xref ref-type="bibr" rid="B19">Klimaszewski et al. 2004</xref>). Adults were collected during May and June in both New Brunswick and Stanley Park, Vancouver, British Columbia (<xref ref-type="bibr" rid="B31">McLean et al. 2009</xref>).</p></tp:treatment-sec><tp:treatment-sec sec-type="Distribution"><title>Distribution in Canada and Alaska.</title><p>BC, ON, QC, <bold>NB,</bold> NS,NL (<xref ref-type="bibr" rid="B19">Klimaszewski et al. 2004</xref>; <xref ref-type="bibr" rid="B7">Gouix and Klimaszewski 2007</xref>; <xref ref-type="bibr" rid="B31">McLean et al. 2009</xref>).</p></tp:treatment-sec><ref-list><ref id="B19"><mixed-citation xmlns:xlink="http://www.w3.org/1999/xlink" xlink:type="simple"><person-group><name name-style="western"><surname>Klimaszewski</surname><given-names>J</given-names></name><name name-style="western"><surname>Pelletier</surname><given-names>G</given-names></name><name name-style="western"><surname>Majka</surname><given-names>C</given-names></name></person-group> (<year>2004</year>)<article-title> A revision of Canadian <italic>Leptusa</italic> Kraatz (Col., Staphylinidae, Aleocharinae): new species, new distribution records, key and taxonomic considerations.</article-title><source>Belgian Journal of Entomology </source><volume>6</volume>: <fpage>3</fpage>-<lpage>42</lpage>.</mixed-citation></ref><ref id="B31"><mixed-citation xmlns:xlink="http://www.w3.org/1999/xlink" xlink:type="simple"><person-group><name name-style="western"><surname>McLean</surname><given-names>J</given-names></name><name name-style="western"><surname>Klimaszewski</surname><given-names>J</given-names></name><name name-style="western"><surname>Li</surname><given-names>A</given-names></name><name name-style="western"><surname>Savard</surname><given-names>K</given-names></name></person-group> (<year>2009</year>)<article-title> Survey of beetles (Coleoptera, Staphylinidae) from Stanley Park, Vancouver, British Columbia, Canada, with new records and description of a new species.</article-title><source>ZooKeys </source><volume>22</volume>: <fpage>5</fpage>-<lpage>17</lpage>. doi: <ext-link ext-link-type="uri" xlink:href="http://dx.doi.org/10.3897/zookeys.22.86" xlink:type="simple">10.3897/zookeys.22.86</ext-link></mixed-citation></ref><ref id="B7"><mixed-citation xmlns:xlink="http://www.w3.org/1999/xlink" xlink:type="simple"><person-group><name name-style="western"><surname>Gouix</surname><given-names>N</given-names></name><name name-style="western"><surname>Klimaszewski</surname><given-names>J</given-names></name></person-group> (<year>2007</year>)<source> Catalogue of aleocharine rove beetles of Canada and Alaska (Coleoptera: Staphylinidae: Aleocharinae).</source><publisher-name>Pensoft Publishers</publisher-name>, <publisher-loc>Sofia-Moscow</publisher-loc>, <lpage>165</lpage> pp.</mixed-citation></ref></ref-list></tp:taxon-treatment>
