# Supplementary material for: New Staphylinidae (Coleoptera) records with new collection data from New Brunswick, and an addition to the fauna of Quebec, Canada: Aleocharinae
Source: Zookeys. 2012 Apr 26;(186):83–118. doi: 10.3897/zookeys.186.2655 (PMC3349193; doi:10.3897/zookeys.186.2655)
Supplement: XML Treatment for Leptusa (Boreoleptusa) canonica [file zookeys.186.2655-treatment17.xml]

<!DOCTYPE tp:taxon-treatment
  PUBLIC "-//TaxonX//DTD Taxonomic Treatment Publishing DTD v0 20100105//EN" "tax-treatment-NSO.dtd">
<tp:taxon-treatment xmlns:tp="http://www.plazi.org/taxpub"><tp:treatment-meta><mixed-citation publication-type="journal"><person-group><name><surname>Webster</surname><given-names>Reginald P.</given-names></name><name><surname>Klimaszewski</surname><given-names>Jan</given-names></name><name><surname>Sweeney</surname><given-names>Jon D.</given-names></name><name><surname>DeMerchant</surname><given-names>Ian</given-names></name></person-group><article-title>New Staphylinidae (Coleoptera) records with new collection data from New Brunswick, and an addition to the fauna of Quebec, Canada: Aleocharinae</article-title><source>Zookeys</source><day>26</day><month>4</month><year>2012</year><volume>2012</volume><issue>186</issue><fpage>83</fpage><lpage>118</lpage><pub-id pub-id-type="doi">10.3897/zookeys.186.2655</pub-id></mixed-citation></tp:treatment-meta><tp:nomenclature><tp:taxon-name>
                        	<tp:taxon-name-part taxon-name-part-type="genus">Leptusa</tp:taxon-name-part>
                        	(<tp:taxon-name-part taxon-name-part-type="subgenus">Boreoleptusa</tp:taxon-name-part>)
                        	<tp:taxon-name-part taxon-name-part-type="species">canonica</tp:taxon-name-part>
                        <object-id xmlns:xlink="http://www.w3.org/1999/xlink" xlink:type="simple">http://species-id.net/wiki/Leptusa_canonica</object-id>
								</tp:taxon-name><tp:taxon-authority>Casey, 1906</tp:taxon-authority><xref ref-type="fig" rid="F18">Map 17</xref><xref ref-type="bibr" rid="B19">illustrations 
                        Klimaszewski et al. (2004)</xref></tp:nomenclature><tp:treatment-sec sec-type="Material examined"><title>Material examined.</title><p><bold>New Brunswick, Charlotte Co.</bold>, 10 km NW of New River Beach, <named-content xmlns:xlink="http://www.w3.org/1999/xlink" content-type="dwc:verbatimCoordinates" xlink:type="simple">45.2110°N, 66.6170°W</named-content>, 10-23.VIII.2010, R. Webster and C. MacKay, old growth eastern white cedar forest, Lindgren funnel trap (1 sex undetermined, AFC). <bold>Queens Co.</bold>, Cranberry Lake P.N.A., <named-content xmlns:xlink="http://www.w3.org/1999/xlink" content-type="dwc:verbatimCoordinates" xlink:type="simple">46.1125°N, 65.6075°W</named-content>, 28.VI–1.VII.2009, 15-21.VII.2009, 21-28.VII.2009, 14–19.VIII.2009, 19.VIII-2.IX.2009, R. Webster and M.-A. Giguère, red oak forest, Lindgren funnel traps (5 ♂, 5 ♀, RWC). <bold>York Co.</bold>, 15 km W of Tracy off Rt. 645, <named-content xmlns:xlink="http://www.w3.org/1999/xlink" content-type="dwc:verbatimCoordinates" xlink:type="simple">45.6848°N, 66.8821°W</named-content>, 14–20.VII.2009, 20-29.VII.2009, R. Webster and M.-A. Giguère, old red pine forest, Lindgren funnel trap (1 sex undetermined, AFC); 14 km WSW of Tracy, S of Rt. 645, <named-content xmlns:xlink="http://www.w3.org/1999/xlink" content-type="dwc:verbatimCoordinates" xlink:type="simple">45.6741°N, 66.8661°W</named-content>, 16–30.VI.2010, R. Webster and C. MacKay, old mixed forest with red and white spruce, red and white pine, balsam fir, eastern white cedar, red maple, and <italic><tp:taxon-name>Populus</tp:taxon-name></italic> sp., Lindgren funnel trap (1 ♂, AFC).</p><fig id="F18" position="float" orientation="portrait"><label>Map 17.</label><caption><p>Collection localities in New Brunswick, Canada of <italic><tp:taxon-name>Leptusa canonica</tp:taxon-name></italic>.</p></caption><graphic xmlns:xlink="http://www.w3.org/1999/xlink" xlink:href="ZooKeys-186-083-g018.jpg" position="float" orientation="portrait" xlink:type="simple"/></fig></tp:treatment-sec><tp:treatment-sec sec-type="Collection and habitat data"><title>Collection and habitat data.</title><p><xref ref-type="bibr" rid="B19">Klimaszewski et al. (2004)</xref> reported this species from Lindgren funnel traps and four-winged intercept traps. Adults were collected in a yellow birch (<italic><tp:taxon-name>Betula alleghaniensis</tp:taxon-name></italic> Britt.)– balsam fir forest and an old-growth red spruce forest. In New Brunswick, this species was captured in Lindgren funnel traps deployed in an old red oak forest, an old mixed forest, an old red pine forest,<!--PageBreak--> and in an old-growth eastern white cedar forest. Adults were collected during June, July, and August.</p></tp:treatment-sec><tp:treatment-sec sec-type="Distribution"><title>Distribution in Canada and Alaska.</title><p>ON, QC, <bold>NB</bold>, NS, NF (<xref ref-type="bibr" rid="B19">Klimaszewski et al. 2004</xref>, <xref ref-type="bibr" rid="B16">2011</xref>; <xref ref-type="bibr" rid="B7">Gouix and Klimaszewski 2007</xref>; Majka and Klimasewski 2010).</p></tp:treatment-sec><ref-list><ref id="B19"><mixed-citation xmlns:xlink="http://www.w3.org/1999/xlink" xlink:type="simple"><person-group><name name-style="western"><surname>Klimaszewski</surname><given-names>J</given-names></name><name name-style="western"><surname>Pelletier</surname><given-names>G</given-names></name><name name-style="western"><surname>Majka</surname><given-names>C</given-names></name></person-group> (<year>2004</year>)<article-title> A revision of Canadian <italic>Leptusa</italic> Kraatz (Col., Staphylinidae, Aleocharinae): new species, new distribution records, key and taxonomic considerations.</article-title><source>Belgian Journal of Entomology </source><volume>6</volume>: <fpage>3</fpage>-<lpage>42</lpage>.</mixed-citation></ref><ref id="B16"><mixed-citation xmlns:xlink="http://www.w3.org/1999/xlink" xlink:type="simple"><person-group><name name-style="western"><surname>Klimaszewski</surname><given-names>J</given-names></name><name name-style="western"><surname>Langor</surname><given-names>D</given-names></name><name name-style="western"><surname>Pelletier</surname><given-names>G</given-names></name><name name-style="western"><surname>Bourdon</surname><given-names>C</given-names></name><name name-style="western"><surname>Perdereau</surname><given-names>L</given-names></name></person-group> (<year>2011</year>)<source> Aleocharine beetles (Coleoptera, Staphylinidae) of the province of Newfoundland and Labrador, Canada.</source><publisher-name>Pensoft</publisher-name>, <publisher-loc>Sofia-Moscow</publisher-loc>, <lpage>313</lpage> pp.</mixed-citation></ref><ref id="B7"><mixed-citation xmlns:xlink="http://www.w3.org/1999/xlink" xlink:type="simple"><person-group><name name-style="western"><surname>Gouix</surname><given-names>N</given-names></name><name name-style="western"><surname>Klimaszewski</surname><given-names>J</given-names></name></person-group> (<year>2007</year>)<source> Catalogue of aleocharine rove beetles of Canada and Alaska (Coleoptera: Staphylinidae: Aleocharinae).</source><publisher-name>Pensoft Publishers</publisher-name>, <publisher-loc>Sofia-Moscow</publisher-loc>, <lpage>165</lpage> pp.</mixed-citation></ref></ref-list></tp:taxon-treatment>
