# Supplementary material for: New Staphylinidae (Coleoptera) records with new collection data from New Brunswick, and an addition to the fauna of Quebec, Canada: Aleocharinae
Source: Zookeys. 2012 Apr 26;(186):83–118. doi: 10.3897/zookeys.186.2655 (PMC3349193; doi:10.3897/zookeys.186.2655)
Supplement: XML Treatment for Silusa langori [file zookeys.186.2655-treatment18.xml]

<!DOCTYPE tp:taxon-treatment
  PUBLIC "-//TaxonX//DTD Taxonomic Treatment Publishing DTD v0 20100105//EN" "tax-treatment-NSO.dtd">
<tp:taxon-treatment xmlns:tp="http://www.plazi.org/taxpub"><tp:treatment-meta><mixed-citation publication-type="journal"><person-group><name><surname>Webster</surname><given-names>Reginald P.</given-names></name><name><surname>Klimaszewski</surname><given-names>Jan</given-names></name><name><surname>Sweeney</surname><given-names>Jon D.</given-names></name><name><surname>DeMerchant</surname><given-names>Ian</given-names></name></person-group><article-title>New Staphylinidae (Coleoptera) records with new collection data from New Brunswick, and an addition to the fauna of Quebec, Canada: Aleocharinae</article-title><source>Zookeys</source><day>26</day><month>4</month><year>2012</year><volume>2012</volume><issue>186</issue><fpage>83</fpage><lpage>118</lpage><pub-id pub-id-type="doi">10.3897/zookeys.186.2655</pub-id></mixed-citation></tp:treatment-meta><tp:nomenclature><tp:taxon-name>
                            <tp:taxon-name-part taxon-name-part-type="genus">Silusa</tp:taxon-name-part>
                            <tp:taxon-name-part taxon-name-part-type="species">langori</tp:taxon-name-part>
                        <object-id xmlns:xlink="http://www.w3.org/1999/xlink" xlink:type="simple">http://species-id.net/wiki/Silusa_langori</object-id>
								</tp:taxon-name><tp:taxon-authority>Klimaszewski, 2003**</tp:taxon-authority><xref ref-type="fig" rid="F19">Map 18</xref><xref ref-type="bibr" rid="B20">illustrations 
                        Klimaszewski et al. (2003)</xref></tp:nomenclature><tp:treatment-sec sec-type="Material examined"><title>Material examined.</title><p><bold>New Brunswick, Restigouche, Co.</bold>, Dionne Brook P.N.A, <named-content xmlns:xlink="http://www.w3.org/1999/xlink" content-type="dwc:verbatimCoordinates" xlink:type="simple">47.9064°N, 68.3441°W</named-content>, 27.VI–14.VII.2011, M. Roy &amp; V. Webster, old-growth white spruce and balsam fir forest, Lindgren funnel trap (1 ♂, RWC). <bold>York Co.</bold>, 15 km W of Tracy off Rt. 645, <named-content xmlns:xlink="http://www.w3.org/1999/xlink" content-type="dwc:verbatimCoordinates" xlink:type="simple">45.6848°N, 66.8821°W</named-content>, 19–25.V.2009, R. Webster and M.-A. Giguère, old red pine forest, Lindgren funnel trap (1 ♂, RWC); same locality data and forest type, 10–26.V.2010, R. Webster &amp; C. MacKay, Lindgren funnel trap (1 ♂, RWC); Charters Settlement, <named-content xmlns:xlink="http://www.w3.org/1999/xlink" content-type="dwc:verbatimCoordinates" xlink:type="simple">45.8395°N, 66.7391°W</named-content>, 4.IV.2010, R. P. Webster, mixed forest opening, collected with aerial net during evening flight between 16:30 and 19:00 h (1 ♂, RWC).</p><fig id="F19" position="float" orientation="portrait"><label>Map 18.</label><caption><p>Collection localities in New Brunswick, Canada of <italic><tp:taxon-name>Silusa langori</tp:taxon-name></italic>.</p></caption><graphic xmlns:xlink="http://www.w3.org/1999/xlink" xlink:href="ZooKeys-186-083-g019.jpg" position="float" orientation="portrait" xlink:type="simple"/></fig></tp:treatment-sec><tp:treatment-sec sec-type="Collection and habitat data"><title>Collection and habitat data.</title><p>In New Brunswick, adults of this species were collected during April, May, June, and July in Lindgren funnel traps deployed in an old red pine forest, an old-growth white spruce and balsam fir forest, and with an aerial net during an evening flight within a mixed forest opening. In Alberta, adults were captured in pitfall traps and window traps in boreal mixed woods comprising 54–83% <italic><tp:taxon-name>Populus</tp:taxon-name></italic> sp.(<xref ref-type="bibr" rid="B20">Klimaszewski et al. 2003</xref>).</p></tp:treatment-sec><tp:treatment-sec sec-type="Distribution"><title>Distribution in Canada and Alaska.</title><p>AB, <bold>NB</bold> (<xref ref-type="bibr" rid="B20">Klimaszewski et al. 2003</xref>). The New Brunswick records represent a significant eastward range extension for this species.</p></tp:treatment-sec><ref-list><ref id="B20"><mixed-citation xmlns:xlink="http://www.w3.org/1999/xlink" xlink:type="simple"><person-group><name name-style="western"><surname>Klimaszewski</surname><given-names>J</given-names></name><name name-style="western"><surname>Pohl</surname><given-names>G</given-names></name><name name-style="western"><surname>Pelletier</surname><given-names>G</given-names></name></person-group> (<year>2003</year>)<article-title> Revision of the Nearctic <italic>Silusa</italic> (Coleoptera, Staphylinidae, Aleocharinae).</article-title><source>The Canadian Entomologist </source><volume>135</volume>: <fpage>159</fpage>-<lpage>186</lpage>. doi: <ext-link ext-link-type="uri" xlink:href="http://dx.doi.org/10.4039/n02-027" xlink:type="simple">10.4039/n02-027</ext-link></mixed-citation></ref></ref-list></tp:taxon-treatment>
