# Supplementary material for: New Staphylinidae (Coleoptera) records with new collection data from New Brunswick, and an addition to the fauna of Quebec, Canada: Aleocharinae
Source: Zookeys. 2012 Apr 26;(186):83–118. doi: 10.3897/zookeys.186.2655 (PMC3349193; doi:10.3897/zookeys.186.2655)
Supplement: XML Treatment for Atheta (Atheta) circulicollis [file zookeys.186.2655-treatment21.xml]

<!DOCTYPE tp:taxon-treatment
  PUBLIC "-//TaxonX//DTD Taxonomic Treatment Publishing DTD v0 20100105//EN" "tax-treatment-NSO.dtd">
<tp:taxon-treatment xmlns:tp="http://www.plazi.org/taxpub"><tp:treatment-meta><mixed-citation publication-type="journal"><person-group><name><surname>Webster</surname><given-names>Reginald P.</given-names></name><name><surname>Klimaszewski</surname><given-names>Jan</given-names></name><name><surname>Sweeney</surname><given-names>Jon D.</given-names></name><name><surname>DeMerchant</surname><given-names>Ian</given-names></name></person-group><article-title>New Staphylinidae (Coleoptera) records with new collection data from New Brunswick, and an addition to the fauna of Quebec, Canada: Aleocharinae</article-title><source>Zookeys</source><day>26</day><month>4</month><year>2012</year><volume>2012</volume><issue>186</issue><fpage>83</fpage><lpage>118</lpage><pub-id pub-id-type="doi">10.3897/zookeys.186.2655</pub-id></mixed-citation></tp:treatment-meta><tp:nomenclature><tp:taxon-name>
                        	<tp:taxon-name-part taxon-name-part-type="genus">Atheta</tp:taxon-name-part>
                        	(<tp:taxon-name-part taxon-name-part-type="subgenus">Atheta</tp:taxon-name-part>)
                        	<tp:taxon-name-part taxon-name-part-type="species">circulicollis</tp:taxon-name-part>
                        <object-id xmlns:xlink="http://www.w3.org/1999/xlink" xlink:type="simple">http://species-id.net/wiki/Atheta_circulicollis</object-id>
								</tp:taxon-name><tp:taxon-authority>Lohse, 1990**</tp:taxon-authority><xref ref-type="fig" rid="F22">Map 21</xref><xref ref-type="bibr" rid="B16">illustrations 
                        Klimaszewski et al. (2011)</xref></tp:nomenclature><tp:treatment-sec sec-type="Material examined"><title>Material examined.</title><p><bold>New Brunswick, Carleton Co.</bold>, Belleville, Meduxnekeag Valley Nature Preserve, <named-content xmlns:xlink="http://www.w3.org/1999/xlink" content-type="dwc:verbatimCoordinates" xlink:type="simple">46.1910°N, 67.6740°W</named-content>, 13.VIII.2006, R. P. Webster, mixed forest, on <italic><tp:taxon-name>Pleurotus</tp:taxon-name></italic> sp. on side of log (1 ♂, RWC).</p><fig id="F22" position="float" orientation="portrait"><label>Map 21.</label><caption><p>Collection localities in New Brunswick, Canada of <italic><tp:taxon-name>Atheta circulicollis</tp:taxon-name></italic>.</p></caption><graphic xmlns:xlink="http://www.w3.org/1999/xlink" xlink:href="ZooKeys-186-083-g022.jpg" position="float" orientation="portrait" xlink:type="simple"/></fig></tp:treatment-sec><tp:treatment-sec sec-type="Collection and habitat data"><title>Collection and habitat data.</title><p>The only specimen of this species from New Brunswick was collected during August from a <italic><tp:taxon-name>Pleurotus</tp:taxon-name></italic> sp. on the side of a log. Specimens from NF &amp; LB were captured in pitfall traps deployed in fir forests, riparian forests, and a recently burned coniferous forest (<xref ref-type="bibr" rid="B16">Klimaszewski et al. 2011</xref>).</p></tp:treatment-sec><tp:treatment-sec sec-type="Distribution"><title>Distribution in Canada and Alaska.</title><p>QC, <bold>NB</bold>, NF, LB (<xref ref-type="bibr" rid="B28">Lohse et al. 1990</xref>; <xref ref-type="bibr" rid="B16">Klimaszewski et al. 2011</xref>).</p></tp:treatment-sec><ref-list><ref id="B16"><mixed-citation xmlns:xlink="http://www.w3.org/1999/xlink" xlink:type="simple"><person-group><name name-style="western"><surname>Klimaszewski</surname><given-names>J</given-names></name><name name-style="western"><surname>Langor</surname><given-names>D</given-names></name><name name-style="western"><surname>Pelletier</surname><given-names>G</given-names></name><name name-style="western"><surname>Bourdon</surname><given-names>C</given-names></name><name name-style="western"><surname>Perdereau</surname><given-names>L</given-names></name></person-group> (<year>2011</year>)<source> Aleocharine beetles (Coleoptera, Staphylinidae) of the province of Newfoundland and Labrador, Canada.</source><publisher-name>Pensoft</publisher-name>, <publisher-loc>Sofia-Moscow</publisher-loc>, <lpage>313</lpage> pp.</mixed-citation></ref><ref id="B28"><mixed-citation xmlns:xlink="http://www.w3.org/1999/xlink" xlink:type="simple"><person-group><name name-style="western"><surname>Lohse</surname><given-names>GA</given-names></name><name name-style="western"><surname>Klimaszewski</surname><given-names>J</given-names></name><name name-style="western"><surname>Smetana</surname><given-names>A</given-names></name></person-group> (<year>1990</year>)<article-title> Revision of arctic Aleocharinae of North America (Coleoptera: Staphylinidae).</article-title><source>The Coleopterists Bulletin </source><volume>44</volume>: <fpage>121</fpage>-<lpage>202</lpage>.</mixed-citation></ref></ref-list></tp:taxon-treatment>
