# Supplementary material for: New Staphylinidae (Coleoptera) records with new collection data from New Brunswick, and an addition to the fauna of Quebec, Canada: Aleocharinae
Source: Zookeys. 2012 Apr 26;(186):83–118. doi: 10.3897/zookeys.186.2655 (PMC3349193; doi:10.3897/zookeys.186.2655)
Supplement: XML Treatment for Atheta (Dimetrota) terranovae [file zookeys.186.2655-treatment23.xml]

<!DOCTYPE tp:taxon-treatment
  PUBLIC "-//TaxonX//DTD Taxonomic Treatment Publishing DTD v0 20100105//EN" "tax-treatment-NSO.dtd">
<tp:taxon-treatment xmlns:tp="http://www.plazi.org/taxpub"><tp:treatment-meta><mixed-citation publication-type="journal"><person-group><name><surname>Webster</surname><given-names>Reginald P.</given-names></name><name><surname>Klimaszewski</surname><given-names>Jan</given-names></name><name><surname>Sweeney</surname><given-names>Jon D.</given-names></name><name><surname>DeMerchant</surname><given-names>Ian</given-names></name></person-group><article-title>New Staphylinidae (Coleoptera) records with new collection data from New Brunswick, and an addition to the fauna of Quebec, Canada: Aleocharinae</article-title><source>Zookeys</source><day>26</day><month>4</month><year>2012</year><volume>2012</volume><issue>186</issue><fpage>83</fpage><lpage>118</lpage><pub-id pub-id-type="doi">10.3897/zookeys.186.2655</pub-id></mixed-citation></tp:treatment-meta><tp:nomenclature><tp:taxon-name>
                        	<tp:taxon-name-part taxon-name-part-type="genus">Atheta</tp:taxon-name-part>
                        	(<tp:taxon-name-part taxon-name-part-type="subgenus">Dimetrota</tp:taxon-name-part>)
                        	<tp:taxon-name-part taxon-name-part-type="species">terranovae</tp:taxon-name-part>
                        <object-id xmlns:xlink="http://www.w3.org/1999/xlink" xlink:type="simple">http://species-id.net/wiki/Atheta_terranovae</object-id>
								</tp:taxon-name><tp:taxon-authority>Klimaszewski &amp; Langor, 2011**</tp:taxon-authority><xref ref-type="fig" rid="F24">Map 23</xref><xref ref-type="bibr" rid="B16">illustrations in 
                        Klimaszewski et al. (2011)</xref></tp:nomenclature><tp:treatment-sec sec-type="Material examined"><title>Material examined.</title><p><bold>New Brunswick, Carleton Co.</bold>, Belleville, Meduxnekeag Valley Nature Preserve, <named-content xmlns:xlink="http://www.w3.org/1999/xlink" content-type="dwc:verbatimCoordinates" xlink:type="simple">46.1927°N, 67.6803°W</named-content>, 4.V.2006, R. P. Webster, 16.IX.2006, R. P. Webster, coll., mixed forest in decaying gilled mushrooms (1 ♂, RWC; 1 ♂, LFC); same locality and collector except, <named-content xmlns:xlink="http://www.w3.org/1999/xlink" content-type="dwc:verbatimCoordinates" xlink:type="simple">46.1907°N, 67.6740°W</named-content>, 14.IX.2005, mixed forest on gilled fungi (1 ♂, 1 ♀, RWC; 1 ♂, LFC); same locality data and collector, 7.IX.2004, mixed forest on rotting fungi (1 ♀, RWC). <bold>Charlotte Co.</bold>, near New River, <named-content xmlns:xlink="http://www.w3.org/1999/xlink" content-type="dwc:verbatimCoordinates" xlink:type="simple">45.2122°N, 66.6160°W</named-content>, 22.IX.2006, R. P. Webster, coll., eastern white cedar swamp, in gilled mushroom (1 ♂, RWC). <bold>Queens Co.</bold>, Cranberry Lake P.N.A., <named-content xmlns:xlink="http://www.w3.org/1999/xlink" content-type="dwc:verbatimCoordinates" xlink:type="simple">46.1125°N, 65.6075°W</named-content>, 22.IX.2009, R. P. Webster, coll., red oak forest, in decaying gilled mushrooms (1 ♂, RWC ). <bold>Restigouche Co.</bold>, Jacquet River Gorge P.N.A., <named-content xmlns:xlink="http://www.w3.org/1999/xlink" content-type="dwc:verbatimCoordinates" xlink:type="simple">47.8201°N, 65.9992°W</named-content>, 12.VIII.2010, R. P. Webster, coll., black spruce forest, in gilled mushrooms (1 ♀, NBM); same locality and collector but <named-content xmlns:xlink="http://www.w3.org/1999/xlink" content-type="dwc:verbatimCoordinates" xlink:type="simple">47.8254°N, 66.0780°W</named-content>, 18.VIII.2010, spruce /fir forest, in decaying lobster mushrooms (1 ♂, RWC ). <bold>Saint John Co.</bold>, Chance Harbour (off Rt. 790), <named-content xmlns:xlink="http://www.w3.org/1999/xlink" content-type="dwc:verbatimCoordinates" xlink:type="simple">45.1391°N, 66.3696°W</named-content>, 24.VIII.2006, R. P. Webster, coll., red spruce &amp; birch forest, in gilled mushrooms (1 ♂, 1 ♀, RWC); same locality data and collector, 16.IX.2008, mixed forest, in decaying gilled mushrooms (1 ♂, NBM); Dipper Harbour, <named-content xmlns:xlink="http://www.w3.org/1999/xlink" content-type="dwc:verbatimCoordinates" xlink:type="simple">45.1176°N, 66.3806°W</named-content>, 12.IX.2006, R. P. Webster, coll., red spruce forest, on gilled mushrooms (1 ♀, RWC). <bold>Sunbury Co.</bold>, Acadia Research Forest, <named-content xmlns:xlink="http://www.w3.org/1999/xlink" content-type="dwc:verbatimCoordinates" xlink:type="simple">46.0188°N, 66.3765°W</named-content>, 18.IX.2007, R. P. Webster, coll., Road 16 control, mature red spruce &amp; red maple forest, in coral fungi on spruce log (1 ♂, 1 ♀, RWC); same locality and collector but <named-content xmlns:xlink="http://www.w3.org/1999/xlink" content-type="dwc:verbatimCoordinates" xlink:type="simple">45.9799°N, 66.3394°W</named-content>, 18.IX.2007, Road 7 control, mature red spruce &amp; red maple forest, in gilled mushrooms (1 ♂, RWC). <bold>York Co</bold>., Charters Settlement, <named-content xmlns:xlink="http://www.w3.org/1999/xlink" content-type="dwc:verbatimCoordinates" xlink:type="simple">45.8286°N, 66.7365°W</named-content>, 6.IX.2005, 4.X.2005, R. P. Webster, coll., mature red spruce &amp; cedar forest, in decaying mushrooms (3 ♀, RWC).</p><fig id="F24" position="float" orientation="portrait"><label>Map 23.</label><caption><p>Collection localities in New Brunswick, Canada of <italic><tp:taxon-name>Atheta terranovae</tp:taxon-name></italic>.</p></caption><graphic xmlns:xlink="http://www.w3.org/1999/xlink" xlink:href="ZooKeys-186-083-g024.jpg" position="float" orientation="portrait" xlink:type="simple"/></fig></tp:treatment-sec><tp:treatment-sec sec-type="Collection and habitat data"><title>Collection and habitat data.</title><p><xref ref-type="bibr" rid="B16">Klimaszewski et al. (2011)</xref> reported this species from coniferous, mixed, and deciduous forests in NF &amp; LB. Specimens were captured in carrion-baited pitfall traps, unbaited pitfall traps, and flight intercept traps dur<!--PageBreak-->ing June, July, and August. Some adults were collected from decaying mushrooms in forests (<xref ref-type="bibr" rid="B16">Klimaszewski et al. 2011</xref>). Most specimens from New Brunswick were collected from fresh and decaying gilled mushrooms. One individual was collected from a rotting lobster mushroom and another from a coral mushroom on a spruce log. This species was found in mixed forests, mature red spruce forests with red maple or birch,<!--PageBreak--> a black spruce forest, an eastern white cedar swamp, and a red oak forest. Adults from New Brunswick were collected during August, September (most specimens), and October.</p></tp:treatment-sec><tp:treatment-sec sec-type="Distribution"><title>Distribution in Canada and Alaska.</title><p><bold>NB,</bold> NL, QC (<xref ref-type="bibr" rid="B16">Klimaszewski et al. 2011</xref>). This species is probably more widely distributed in eastern Canada.</p></tp:treatment-sec><ref-list><ref id="B16"><mixed-citation xmlns:xlink="http://www.w3.org/1999/xlink" xlink:type="simple"><person-group><name name-style="western"><surname>Klimaszewski</surname><given-names>J</given-names></name><name name-style="western"><surname>Langor</surname><given-names>D</given-names></name><name name-style="western"><surname>Pelletier</surname><given-names>G</given-names></name><name name-style="western"><surname>Bourdon</surname><given-names>C</given-names></name><name name-style="western"><surname>Perdereau</surname><given-names>L</given-names></name></person-group> (<year>2011</year>)<source> Aleocharine beetles (Coleoptera, Staphylinidae) of the province of Newfoundland and Labrador, Canada.</source><publisher-name>Pensoft</publisher-name>, <publisher-loc>Sofia-Moscow</publisher-loc>, <lpage>313</lpage> pp.</mixed-citation></ref></ref-list></tp:taxon-treatment>
