# Supplementary material for: New Staphylinidae (Coleoptera) records with new collection data from New Brunswick, and an addition to the fauna of Quebec, Canada: Aleocharinae
Source: Zookeys. 2012 Apr 26;(186):83–118. doi: 10.3897/zookeys.186.2655 (PMC3349193; doi:10.3897/zookeys.186.2655)
Supplement: XML Treatment for Hydrosmecta newfoundlandica [file zookeys.186.2655-treatment27.xml]

<!DOCTYPE tp:taxon-treatment
  PUBLIC "-//TaxonX//DTD Taxonomic Treatment Publishing DTD v0 20100105//EN" "tax-treatment-NSO.dtd">
<tp:taxon-treatment xmlns:tp="http://www.plazi.org/taxpub"><tp:treatment-meta><mixed-citation publication-type="journal"><person-group><name><surname>Webster</surname><given-names>Reginald P.</given-names></name><name><surname>Klimaszewski</surname><given-names>Jan</given-names></name><name><surname>Sweeney</surname><given-names>Jon D.</given-names></name><name><surname>DeMerchant</surname><given-names>Ian</given-names></name></person-group><article-title>New Staphylinidae (Coleoptera) records with new collection data from New Brunswick, and an addition to the fauna of Quebec, Canada: Aleocharinae</article-title><source>Zookeys</source><day>26</day><month>4</month><year>2012</year><volume>2012</volume><issue>186</issue><fpage>83</fpage><lpage>118</lpage><pub-id pub-id-type="doi">10.3897/zookeys.186.2655</pub-id></mixed-citation></tp:treatment-meta><tp:nomenclature><tp:taxon-name>
                            <tp:taxon-name-part taxon-name-part-type="genus">Hydrosmecta</tp:taxon-name-part>
                            <tp:taxon-name-part taxon-name-part-type="species">newfoundlandica</tp:taxon-name-part>
                        <object-id xmlns:xlink="http://www.w3.org/1999/xlink" xlink:type="simple">http://species-id.net/wiki/Hydrosmecta_newfoundlandica</object-id>
								</tp:taxon-name><tp:taxon-authority>Klimaszewski &amp; Langor, 2011**</tp:taxon-authority><xref ref-type="fig" rid="F29">Map 27</xref><xref ref-type="bibr" rid="B16">illustrations in 
                        Klimaszewski et al. (2011)</xref></tp:nomenclature><tp:treatment-sec sec-type="Material examined"><title>Material examined.</title><p><bold>New Brunswick, Albert Co.,</bold> Caledonia Gorge P.N.A., at Crooked Creek, <named-content xmlns:xlink="http://www.w3.org/1999/xlink" content-type="dwc:verbatimCoordinates" xlink:type="simple">45.7930°N, 64.7764°W</named-content>, 1.VII.2011, R. P. Webster, small clear cold rocky river, among cobblestones on river margin (1 ♂, NBM). <bold>Carleton Co.,</bold> Belleville, Meduxnekeag Valley Nature Preserve, <named-content xmlns:xlink="http://www.w3.org/1999/xlink" content-type="dwc:verbatimCoordinates" xlink:type="simple">46.1897°N, 67.6751°W</named-content>, 19.VII.2009, R. P. Webster, rich Appalachian hardwood forest, margin of spring-fed brook among gravel on firm sand/clay/gravel mix (1 ♂, RWC). <bold>Restigouuche Co.,</bold> Jacquet River Gorge P.N.A., <named-content xmlns:xlink="http://www.w3.org/1999/xlink" content-type="dwc:verbatimCoordinates" xlink:type="simple">47.8257°N, 66.0768°W</named-content>, 16.VI.2009, 14.V.2010, R. P. Webster, coll., balsam poplar forest, medium sized stream near outflow into Jacquet River, on partially shaded cobblestone island among cobblestones, (4 ♂, 3 ♀, 1 sex undetermined, RWC, LFC). <bold>York Co.,</bold> 1.5 km N of Durham Bridge, <named-content xmlns:xlink="http://www.w3.org/1999/xlink" content-type="dwc:verbatimCoordinates" xlink:type="simple">46.1408°N, 66.6179°W</named-content>, 15.VI.2008, R. P. Webster, coll., Nashwaak River at river margin among cobblestones near outflow of a brook, (7 ♂, 4 ♀, RWC, LFC).</p><fig id="F29" position="float" orientation="portrait"><label>Map 27.</label><caption><p>Collection localities in New Brunswick, Canada of <italic><tp:taxon-name>Hydrosmecta newfoundlandica</tp:taxon-name></italic>.</p></caption><graphic xmlns:xlink="http://www.w3.org/1999/xlink" xlink:href="ZooKeys-186-083-g029.jpg" position="float" orientation="portrait" xlink:type="simple"/></fig></tp:treatment-sec><tp:treatment-sec sec-type="Collection and habitat data"><title>Collection and habitat data.</title><p>Most specimens from New Brunswick were collected from among cobblestones along clear, rocky river margins near the outflow of brooks. One individual was collected from the margin of a spring-fed brook among gravel on firm sand/clay/gravel mix near the outflow of the brook into a clear, rocky river. Specimens were usually found among cobblestones at waters edge. Adults were<!--PageBreak--> collected during May, June, and July. Adults from Newfoundland were captured from an unknown habitat in July and August (<xref ref-type="bibr" rid="B16">Klimaszewski et al. 2011</xref>).</p></tp:treatment-sec><tp:treatment-sec sec-type="Distribution"><title>Distribution in Canada and Alaska.</title><p><bold>NB</bold>,NL (<xref ref-type="bibr" rid="B16">Klimaszewski et al. 2011</xref>).</p></tp:treatment-sec><ref-list><ref id="B16"><mixed-citation xmlns:xlink="http://www.w3.org/1999/xlink" xlink:type="simple"><person-group><name name-style="western"><surname>Klimaszewski</surname><given-names>J</given-names></name><name name-style="western"><surname>Langor</surname><given-names>D</given-names></name><name name-style="western"><surname>Pelletier</surname><given-names>G</given-names></name><name name-style="western"><surname>Bourdon</surname><given-names>C</given-names></name><name name-style="western"><surname>Perdereau</surname><given-names>L</given-names></name></person-group> (<year>2011</year>)<source> Aleocharine beetles (Coleoptera, Staphylinidae) of the province of Newfoundland and Labrador, Canada.</source><publisher-name>Pensoft</publisher-name>, <publisher-loc>Sofia-Moscow</publisher-loc>, <lpage>313</lpage> pp.</mixed-citation></ref></ref-list></tp:taxon-treatment>
