# Supplementary material for: New Staphylinidae (Coleoptera) records with new collection data from New Brunswick, and an addition to the fauna of Quebec, Canada: Aleocharinae
Source: Zookeys. 2012 Apr 26;(186):83–118. doi: 10.3897/zookeys.186.2655 (PMC3349193; doi:10.3897/zookeys.186.2655)
Supplement: XML Treatment for Tomoglossa decora [file zookeys.186.2655-treatment28.xml]

<!DOCTYPE tp:taxon-treatment
  PUBLIC "-//TaxonX//DTD Taxonomic Treatment Publishing DTD v0 20100105//EN" "tax-treatment-NSO.dtd">
<tp:taxon-treatment xmlns:tp="http://www.plazi.org/taxpub"><tp:treatment-meta><mixed-citation publication-type="journal"><person-group><name><surname>Webster</surname><given-names>Reginald P.</given-names></name><name><surname>Klimaszewski</surname><given-names>Jan</given-names></name><name><surname>Sweeney</surname><given-names>Jon D.</given-names></name><name><surname>DeMerchant</surname><given-names>Ian</given-names></name></person-group><article-title>New Staphylinidae (Coleoptera) records with new collection data from New Brunswick, and an addition to the fauna of Quebec, Canada: Aleocharinae</article-title><source>Zookeys</source><day>26</day><month>4</month><year>2012</year><volume>2012</volume><issue>186</issue><fpage>83</fpage><lpage>118</lpage><pub-id pub-id-type="doi">10.3897/zookeys.186.2655</pub-id></mixed-citation></tp:treatment-meta><tp:nomenclature><tp:taxon-name>
                            <tp:taxon-name-part taxon-name-part-type="genus">Tomoglossa</tp:taxon-name-part>
                            <tp:taxon-name-part taxon-name-part-type="species">decora</tp:taxon-name-part>
                        <object-id xmlns:xlink="http://www.w3.org/1999/xlink" xlink:type="simple">http://species-id.net/wiki/Tomoglossa_decora</object-id>
								</tp:taxon-name><tp:taxon-authority>(Casey, 1910 )***</tp:taxon-authority><xref ref-type="fig" rid="F26">Fig. 5</xref><xref ref-type="fig" rid="F30">Map 28</xref><xref ref-type="bibr" rid="B8">illustrations in 
                        Gusarov (2002)</xref></tp:nomenclature><tp:treatment-sec sec-type="Material examined"><title>Material examined.</title><p><bold>Canada, New Brunswick, Charlotte Co.</bold>, near Little Lepreau, <named-content xmlns:xlink="http://www.w3.org/1999/xlink" content-type="dwc:verbatimCoordinates" xlink:type="simple">45.1242°N, 66.4732°W</named-content>, 11.VII.2008, R. P. Webster, coll., barrier beach, intertidal zone, under small rocks in sand/clay mix near small bay, 1 to 2 meters below mean high tide mark (2 ♂, RWC ). <bold>Saint John Co.,</bold> Chance Harbour off Cranberry Head Rd., <named-content xmlns:xlink="http://www.w3.org/1999/xlink" content-type="dwc:verbatimCoordinates" xlink:type="simple">45.1350°N, 66.3439°W</named-content>, 6.VII.2008, R. P. Webster coll., barrier beach, intertidal zone, under cobble stones in sand adjacent to salt marsh, about 0.5 meters below mean high tide mark, (2 ♀, RWC); same locality and collector except <named-content xmlns:xlink="http://www.w3.org/1999/xlink" content-type="dwc:verbatimCoordinates" xlink:type="simple">45.1357°N, 66.3451°W</named-content>, <!--PageBreak-->11.VII.2008, under cobble stones in sand adjacent to salt marsh, about 0.5-2.0 meters below mean high tide mark (1 ♂, LFC; 1 ♀, RWC ); same locality and collector but <named-content xmlns:xlink="http://www.w3.org/1999/xlink" content-type="dwc:verbatimCoordinates" xlink:type="simple">45.1354°N, 66.3438°W</named-content>, salt marsh, under small rock on salt marsh side of barrier beach (1 ♂, RWC ); Chance Harbour, <named-content xmlns:xlink="http://www.w3.org/1999/xlink" content-type="dwc:verbatimCoordinates" xlink:type="simple">45.1173°N, 66.3766°W</named-content>, 25.VI.2010, R. P. Webster, salt marsh adjacent to barrier beach, under small rock among <italic><tp:taxon-name>Spartina patens</tp:taxon-name></italic> (1 ♀, RWC).</p><fig id="F30" position="float" orientation="portrait"><label>Map 28.</label><caption><p>Collection localities in New Brunswick, Canada of <italic><tp:taxon-name>Tomoglossa decora</tp:taxon-name></italic>.</p></caption><graphic xmlns:xlink="http://www.w3.org/1999/xlink" xlink:href="ZooKeys-186-083-g030.jpg" position="float" orientation="portrait" xlink:type="simple"/></fig><fig id="F26" position="float" orientation="portrait"><label>Figure 5.</label><caption><p><italic><tp:taxon-name>Tomoglossa decora</tp:taxon-name></italic> (Casey) habitus in dorsal view.</p></caption><graphic xmlns:xlink="http://www.w3.org/1999/xlink" xlink:href="ZooKeys-186-083-g026.jpg" position="float" orientation="portrait" xlink:type="simple"/></fig></tp:treatment-sec><tp:treatment-sec sec-type="Collection and habitat data"><title>Collection and habitat data.</title><p>In New Brunswick, this species was found on the salt marsh side of barrier beaches in the intertidal zone, 1–2 m below the mean high-tide mark. Adults occurred under small rocks set in sand or a sand–clay mix in areas with sparse <italic><tp:taxon-name>Spartina patens</tp:taxon-name></italic> (Ait.) Muhl. (salt meadow grass). Adults were collected during June and July.</p></tp:treatment-sec><tp:treatment-sec sec-type="Distribution"><title>Distribution in Canada and Alaska.</title><p><bold>NB</bold> (new Canadian record). <xref ref-type="bibr" rid="B8">Gusarov (2002)</xref> reported this species from the eastern USA.</p></tp:treatment-sec><ref-list><ref id="B8"><mixed-citation xmlns:xlink="http://www.w3.org/1999/xlink" xlink:type="simple"><person-group><name name-style="western"><surname>Gusarov</surname><given-names>VI</given-names></name></person-group> (<year>2002</year>)<article-title> A revision of Nearctic species of the genus <italic>Tomoglossa</italic> Kratz, 1856 (Coleoptera: Staphylinidae: Aleocharinae).</article-title><source>Zootaxa </source><volume>30</volume>: <fpage>1</fpage>-<lpage>19</lpage>.</mixed-citation></ref></ref-list></tp:taxon-treatment>
