# Supplementary material for: New Staphylinidae (Coleoptera) records with new collection data from New Brunswick, and an addition to the fauna of Quebec, Canada: Aleocharinae
Source: Zookeys. 2012 Apr 26;(186):83–118. doi: 10.3897/zookeys.186.2655 (PMC3349193; doi:10.3897/zookeys.186.2655)
Supplement: XML Treatment for Lypoglossa angularis obtusa [file zookeys.186.2655-treatment30.xml]

<!DOCTYPE tp:taxon-treatment
  PUBLIC "-//TaxonX//DTD Taxonomic Treatment Publishing DTD v0 20100105//EN" "tax-treatment-NSO.dtd">
<tp:taxon-treatment xmlns:tp="http://www.plazi.org/taxpub"><tp:treatment-meta><mixed-citation publication-type="journal"><person-group><name><surname>Webster</surname><given-names>Reginald P.</given-names></name><name><surname>Klimaszewski</surname><given-names>Jan</given-names></name><name><surname>Sweeney</surname><given-names>Jon D.</given-names></name><name><surname>DeMerchant</surname><given-names>Ian</given-names></name></person-group><article-title>New Staphylinidae (Coleoptera) records with new collection data from New Brunswick, and an addition to the fauna of Quebec, Canada: Aleocharinae</article-title><source>Zookeys</source><day>26</day><month>4</month><year>2012</year><volume>2012</volume><issue>186</issue><fpage>83</fpage><lpage>118</lpage><pub-id pub-id-type="doi">10.3897/zookeys.186.2655</pub-id></mixed-citation></tp:treatment-meta><tp:nomenclature><tp:taxon-name>
                        	<tp:taxon-name-part taxon-name-part-type="genus">Lypoglossa</tp:taxon-name-part>
                        	<tp:taxon-name-part taxon-name-part-type="species">angularis</tp:taxon-name-part>
                        	<tp:taxon-name-part taxon-name-part-type="subspecies">obtusa</tp:taxon-name-part>
                        <object-id xmlns:xlink="http://www.w3.org/1999/xlink" xlink:type="simple">http://species-id.net/wiki/Lypoglossa_angularis_obtusa</object-id>
								</tp:taxon-name><tp:taxon-authority>(LeConte, 1866)</tp:taxon-authority><xref ref-type="fig" rid="F32">Map 30</xref><xref ref-type="bibr" rid="B10">illustrations in 
                        Gusarov (2004)</xref><xref ref-type="bibr" rid="B16">Klimaszewski et al. (2011)</xref></tp:nomenclature><tp:treatment-sec sec-type="Material examined"><title>Material examined.</title><p><bold>New Brunswick, Restigouche Co.</bold>, MacFarlane Brook Protected (Natural) Area, <named-content xmlns:xlink="http://www.w3.org/1999/xlink" content-type="dwc:verbatimCoordinates" xlink:type="simple">47.6018°N, 67.6263°W</named-content>, 25.V.2007, R. P. Webster, old growth<!--PageBreak--><!--PageBreak--> eastern white cedar swamp, in moss and leaves under alders near brook (1 ♀, RWC); Mount Atkinson, 447 m elev., <named-content xmlns:xlink="http://www.w3.org/1999/xlink" content-type="dwc:verbatimCoordinates" xlink:type="simple">47.8192°N, 68.2618°W</named-content>, 24.VIII.2011, R. P. Webster, spruce and balsam fir forest, small, shaded, spring-fed brook with mossy margin, in wet moss (1 sex undetermined, RWC).</p><fig id="F32" position="float" orientation="portrait"><label>Map 30.</label><caption><p>Collection localities in New Brunswick, Canada of <italic><tp:taxon-name>Lypoglossa angularis obtusa</tp:taxon-name></italic>.</p></caption><graphic xmlns:xlink="http://www.w3.org/1999/xlink" xlink:href="ZooKeys-186-083-g032.jpg" position="float" orientation="portrait" xlink:type="simple"/></fig></tp:treatment-sec><tp:treatment-sec sec-type="Collection and habitat data"><title>Collection and habitat data.</title><p>In Newfoundland,this species has been captured in unbaited and carrion-baited pitfall traps in old balsam fir, spruce and balsam fir, birch and riparian forests and shrubby coastal barrens (<xref ref-type="bibr" rid="B16">Klimaszewski et al. 2011</xref>). <xref ref-type="bibr" rid="B10">Gusarov (2004)</xref> reported this species from <italic><tp:taxon-name>Abies</tp:taxon-name></italic>, <italic><tp:taxon-name>Betula</tp:taxon-name></italic>, <italic><tp:taxon-name>Picea</tp:taxon-name></italic>, and <italic><tp:taxon-name>Oxalis</tp:taxon-name></italic> litter. The specimens from Nova Scotia were captured in a pan trap in a “closed” spruce woodland (<xref ref-type="bibr" rid="B30">Majka and Klimaszewski 2010</xref>). Specimens from New Brunswick were sifted from moss and leaves under alders near a brook in an old-growth eastern white cedar swamp and from wet moss on the margin of a small, shaded, spring-fed brook in a white spruce and balsam fir forest. The adults were collected during May and August. Elsewhere, this species has been collected from June to October.</p></tp:treatment-sec><tp:treatment-sec sec-type="Distribution"><title>Distribution in Canada and Alaska.</title><p>QC, <bold>NB</bold>, NS, LB, NF (<xref ref-type="bibr" rid="B10">Gusarov 2004</xref>; <xref ref-type="bibr" rid="B30">Majka and Klimaszewski 2010</xref>; <xref ref-type="bibr" rid="B16">Klimaszewski et al. 2011</xref>). Makja and Klimaszewski (2010) reported this species for the first time from Nova Scotia on the basis of a specimen collected in Louisburg, Cape Breton Co.</p></tp:treatment-sec><ref-list><ref id="B10"><mixed-citation xmlns:xlink="http://www.w3.org/1999/xlink" xlink:type="simple"><person-group><name name-style="western"><surname>Gusarov</surname><given-names>VI</given-names></name></person-group> (<year>2004</year>)<article-title> A revision of the genus <italic>Lypoglossa</italic> Fenyes 1918 (Coleoptera: Staphylinidae: Aleocharinae).</article-title><source>Zootaxa </source><volume>747</volume>: <fpage>1</fpage>-<lpage>36</lpage>.</mixed-citation></ref><ref id="B16"><mixed-citation xmlns:xlink="http://www.w3.org/1999/xlink" xlink:type="simple"><person-group><name name-style="western"><surname>Klimaszewski</surname><given-names>J</given-names></name><name name-style="western"><surname>Langor</surname><given-names>D</given-names></name><name name-style="western"><surname>Pelletier</surname><given-names>G</given-names></name><name name-style="western"><surname>Bourdon</surname><given-names>C</given-names></name><name name-style="western"><surname>Perdereau</surname><given-names>L</given-names></name></person-group> (<year>2011</year>)<source> Aleocharine beetles (Coleoptera, Staphylinidae) of the province of Newfoundland and Labrador, Canada.</source><publisher-name>Pensoft</publisher-name>, <publisher-loc>Sofia-Moscow</publisher-loc>, <lpage>313</lpage> pp.</mixed-citation></ref><ref id="B30"><mixed-citation xmlns:xlink="http://www.w3.org/1999/xlink" xlink:type="simple"><person-group><name name-style="western"><surname>Majka</surname><given-names>CG</given-names></name><name name-style="western"><surname>Klimaszewski</surname><given-names>J</given-names></name></person-group> (<year>2010</year>)<article-title> Contributions to the knowledge of the Aleocharinae (Coleoptera, Staphylinidae) in the Maritime provinces of Canada.</article-title><source>ZooKeys </source><volume>46</volume>: <fpage>15</fpage>-<lpage>30</lpage>. doi: <ext-link ext-link-type="uri" xlink:href="http://dx.doi.org/10.3897/zookeys.46.413" xlink:type="simple">10.3897/zookeys.46.413</ext-link></mixed-citation></ref></ref-list></tp:taxon-treatment>
