# Supplementary material for: New Staphylinidae (Coleoptera) records with new collection data from New Brunswick, and an addition to the fauna of Quebec, Canada: Aleocharinae
Source: Zookeys. 2012 Apr 26;(186):83–118. doi: 10.3897/zookeys.186.2655 (PMC3349193; doi:10.3897/zookeys.186.2655)
Supplement: XML Treatment for Philhygra jarmilae [file zookeys.186.2655-treatment31.xml]

<!DOCTYPE tp:taxon-treatment
  PUBLIC "-//TaxonX//DTD Taxonomic Treatment Publishing DTD v0 20100105//EN" "tax-treatment-NSO.dtd">
<tp:taxon-treatment xmlns:tp="http://www.plazi.org/taxpub"><tp:treatment-meta><mixed-citation publication-type="journal"><person-group><name><surname>Webster</surname><given-names>Reginald P.</given-names></name><name><surname>Klimaszewski</surname><given-names>Jan</given-names></name><name><surname>Sweeney</surname><given-names>Jon D.</given-names></name><name><surname>DeMerchant</surname><given-names>Ian</given-names></name></person-group><article-title>New Staphylinidae (Coleoptera) records with new collection data from New Brunswick, and an addition to the fauna of Quebec, Canada: Aleocharinae</article-title><source>Zookeys</source><day>26</day><month>4</month><year>2012</year><volume>2012</volume><issue>186</issue><fpage>83</fpage><lpage>118</lpage><pub-id pub-id-type="doi">10.3897/zookeys.186.2655</pub-id></mixed-citation></tp:treatment-meta><tp:nomenclature><tp:taxon-name>
                            <tp:taxon-name-part taxon-name-part-type="genus">Philhygra</tp:taxon-name-part>
                            <tp:taxon-name-part taxon-name-part-type="species">jarmilae</tp:taxon-name-part>
                        <object-id xmlns:xlink="http://www.w3.org/1999/xlink" xlink:type="simple">http://species-id.net/wiki/Philhygra_jarmilae</object-id>
								</tp:taxon-name><tp:taxon-authority>Klimaszewski &amp; Langor, 2011**</tp:taxon-authority><xref ref-type="fig" rid="F33">Map 31</xref><xref ref-type="bibr" rid="B16">illustrations 
                        Klimaszewski et al. (2011)</xref></tp:nomenclature><tp:treatment-sec sec-type="Material examined"><title>Material examined.</title><p><bold>New Brunswick, Carleton Co.</bold>, (Belleville) Meduxnekeag Valley Nature Preserve, <named-content xmlns:xlink="http://www.w3.org/1999/xlink" content-type="dwc:verbatimCoordinates" xlink:type="simple">46.1976°N, 67.6850°W</named-content>, 4.V.2006, R. P. Webster, mixed forest, margin of vernal pond, in moist leaf litter (1 ♀, RWC); 1.3 km E jct. Rt. 540 &amp; Plymouth Rd., <named-content xmlns:xlink="http://www.w3.org/1999/xlink" content-type="dwc:verbatimCoordinates" xlink:type="simple">46.1867°N, 67.6817°W</named-content>, 7.V.2008, R. P. Webster, rich Appalachian hardwood forest, in moss &amp; leaf litter in seepage area (1 ♀, RWC); Jackson Falls, <named-content xmlns:xlink="http://www.w3.org/1999/xlink" content-type="dwc:verbatimCoordinates" xlink:type="simple">46.2257°N, 67.7437°W</named-content>, 12.IX.2009, R. P. Webster, river margin near waterfall, splashing moss near splash zone of waterfall (1 ♂, RWC). <bold>Queens Co.</bold>, W of Jemseg near “Trout Creek”, <named-content xmlns:xlink="http://www.w3.org/1999/xlink" content-type="dwc:verbatimCoordinates" xlink:type="simple">45.8255°N, 66.1174°W</named-content>, 1.VII.2008, R. P. Webster, seasonally flooded marsh, treading vegetation near margin of pool (1 ♂, 1 ♀, RWC); Canning, Grand Lake near Scotchtown, <named-content xmlns:xlink="http://www.w3.org/1999/xlink" content-type="dwc:verbatimCoordinates" xlink:type="simple">45.8762°N, 66.1817°W</named-content>, 25.V.2006, R. P. Webster, silver maple swamp near lake margin, margin of vernal pond, in moist leaves (3 ♂, 1 ♀, NBM, RWC). <bold>Restigouche Co.</bold>, Little Tobique R. near Red Brook, <named-content xmlns:xlink="http://www.w3.org/1999/xlink" content-type="dwc:verbatimCoordinates" xlink:type="simple">47.4465°N, 67.0689°W</named-content>, 13.VI.2006, R. P. Webster, alder swamp near river, in debris on muddy soil near brook (1 ♂, RWC); Jacquet River Gorge P.N.A., <named-content xmlns:xlink="http://www.w3.org/1999/xlink" content-type="dwc:verbatimCoordinates" xlink:type="simple">47.7627°N, 66.0270°W</named-content>, 24.VI.2008, R. P. Webster, hardwood forest, margin of vernal pool, among moist leaves (1 ♀, RWC); same locality and collector but <named-content xmlns:xlink="http://www.w3.org/1999/xlink" content-type="dwc:verbatimCoordinates" xlink:type="simple">47.7357°N, 66.0774°W</named-content>, 24.VI.2008, among leaves and sedges near pond margin (1 ♂, RWC); same locality and collector but <named-content xmlns:xlink="http://www.w3.org/1999/xlink" content-type="dwc:verbatimCoordinates" xlink:type="simple">47.8257°N, 66.0768°W</named-content>, 16.VI.2009, balsam poplar forest, medium sized stream near outflow into Jacquet River, on partially shaded cobblestone island, among cobblestones (1 ♂, NBM); same locality and collector but <named-content xmlns:xlink="http://www.w3.org/1999/xlink" content-type="dwc:verbatimCoordinates" xlink:type="simple">47.8200°N, 66.0015°W</named-content>,<!--PageBreak--> 13.V.2010, under alders in leaf litter &amp; moss near small brook in <italic><tp:taxon-name>Carex</tp:taxon-name></italic> marsh (1 ♂, NBM); Wild Goose Lake, 420 m elev., <named-content xmlns:xlink="http://www.w3.org/1999/xlink" content-type="dwc:verbatimCoordinates" xlink:type="simple">47.8540°N, 68.3219°W</named-content>, 7.VI.2011, R. P. Webster &amp; M. Turgeon, lake margin with emergent <italic><tp:taxon-name>Carex</tp:taxon-name></italic> &amp; grasses, treading <italic><tp:taxon-name>Carex</tp:taxon-name></italic> &amp; grasses (1 ♂, NBM). <bold>York Co.</bold>, Fredericton, at St. John River, <named-content xmlns:xlink="http://www.w3.org/1999/xlink" content-type="dwc:verbatimCoordinates" xlink:type="simple">45.9588°N, 66.6254°W</named-content>, 4.VII.2004, R. P. Webster, margin of river, in drift material (mostly maple seeds) (1 ♂, NBM); Charters Settlement, <named-content xmlns:xlink="http://www.w3.org/1999/xlink" content-type="dwc:verbatimCoordinates" xlink:type="simple">45.8340°N, 66.7450°W</named-content>, 29.V.2008, R. P. Webster, mature mixed forest, margin of vernal pond, among moist leaves (1 ♂, RWC).</p><fig id="F33" position="float" orientation="portrait"><label>Map 31.</label><caption><p>Collection localities in New Brunswick, Canada of <italic><tp:taxon-name>Philhygra jarmilae</tp:taxon-name></italic>.</p></caption><graphic xmlns:xlink="http://www.w3.org/1999/xlink" xlink:href="ZooKeys-186-083-g033.jpg" position="float" orientation="portrait" xlink:type="simple"/></fig></tp:treatment-sec><tp:treatment-sec sec-type="Collection and habitat data"><title>Collection and habitat data.</title><p>In New Brunswick, <italic><tp:taxon-name>Philhygra jarmilae</tp:taxon-name></italic> was found in various wetland habitats. Adults were sifted from moist leaves along the margin of vernal ponds in mixed forests, a hardwood forest, and a silver maple swamp, sifted from leaves and sedges along a pond margin, treaded from <italic><tp:taxon-name>Carex</tp:taxon-name></italic> and grasses along a lake margin, sifted from moss and leaf litter in a seepage area in a hardwood forest, treaded from vegetation in a seasonally flooded marsh near a pool, sifted from debris on muddy soil near a brook, sifted from leaf litter and moss under alders near a brook, and from drift material on a river margin, hand collected from cobblestones on a partially shaded cobblestone bar along a medium-sized stream, and collected by splashing water on moss near the splash zone of a waterfall. Adults were captured during May, June, July, and September in New Brunswick. The holotype was captured in a flight intercept trap in a mixed forest (<xref ref-type="bibr" rid="B16">Klimaszewski et al. (2011)</xref>, otherwise nothing was previously known about the bionomics of this species.</p></tp:treatment-sec><tp:treatment-sec sec-type="Distribution"><title>Distribution in Canada and Alaska.</title><p><bold>NB</bold>, NF (<xref ref-type="bibr" rid="B16">Klimaszewski et al. 2011</xref>).</p></tp:treatment-sec><ref-list><ref id="B16"><mixed-citation xmlns:xlink="http://www.w3.org/1999/xlink" xlink:type="simple"><person-group><name name-style="western"><surname>Klimaszewski</surname><given-names>J</given-names></name><name name-style="western"><surname>Langor</surname><given-names>D</given-names></name><name name-style="western"><surname>Pelletier</surname><given-names>G</given-names></name><name name-style="western"><surname>Bourdon</surname><given-names>C</given-names></name><name name-style="western"><surname>Perdereau</surname><given-names>L</given-names></name></person-group> (<year>2011</year>)<source> Aleocharine beetles (Coleoptera, Staphylinidae) of the province of Newfoundland and Labrador, Canada.</source><publisher-name>Pensoft</publisher-name>, <publisher-loc>Sofia-Moscow</publisher-loc>, <lpage>313</lpage> pp.</mixed-citation></ref></ref-list></tp:taxon-treatment>
