# Supplementary material for: New Staphylinidae (Coleoptera) records with new collection data from New Brunswick, and an addition to the fauna of Quebec, Canada: Aleocharinae
Source: Zookeys. 2012 Apr 26;(186):83–118. doi: 10.3897/zookeys.186.2655 (PMC3349193; doi:10.3897/zookeys.186.2655)
Supplement: XML Treatment for Philhygra luridipennis [file zookeys.186.2655-treatment32.xml]

<!DOCTYPE tp:taxon-treatment
  PUBLIC "-//TaxonX//DTD Taxonomic Treatment Publishing DTD v0 20100105//EN" "tax-treatment-NSO.dtd">
<tp:taxon-treatment xmlns:tp="http://www.plazi.org/taxpub"><tp:treatment-meta><mixed-citation publication-type="journal"><person-group><name><surname>Webster</surname><given-names>Reginald P.</given-names></name><name><surname>Klimaszewski</surname><given-names>Jan</given-names></name><name><surname>Sweeney</surname><given-names>Jon D.</given-names></name><name><surname>DeMerchant</surname><given-names>Ian</given-names></name></person-group><article-title>New Staphylinidae (Coleoptera) records with new collection data from New Brunswick, and an addition to the fauna of Quebec, Canada: Aleocharinae</article-title><source>Zookeys</source><day>26</day><month>4</month><year>2012</year><volume>2012</volume><issue>186</issue><fpage>83</fpage><lpage>118</lpage><pub-id pub-id-type="doi">10.3897/zookeys.186.2655</pub-id></mixed-citation></tp:treatment-meta><tp:nomenclature><tp:taxon-name>
                            <tp:taxon-name-part taxon-name-part-type="genus">Philhygra</tp:taxon-name-part>
                            <tp:taxon-name-part taxon-name-part-type="species">luridipennis</tp:taxon-name-part>
                        <object-id xmlns:xlink="http://www.w3.org/1999/xlink" xlink:type="simple">http://species-id.net/wiki/Philhygra_luridipennis</object-id>
								</tp:taxon-name><tp:taxon-authority>Mannerheim, 1831**</tp:taxon-authority><xref ref-type="fig" rid="F34">Map 32</xref><xref ref-type="bibr" rid="B16">illustrations 
                        Klimaszewski et al. (2011)</xref></tp:nomenclature><tp:treatment-sec sec-type="Material examined"><title>Material examined.</title><p><bold>New Brunswick, Carleton Co.</bold> Jackson Falls, <named-content xmlns:xlink="http://www.w3.org/1999/xlink" content-type="dwc:verbatimCoordinates" xlink:type="simple">46.2257°N, 67.7437°W</named-content>, 12.IX.2009, R. P. Webster, river margin near waterfall, splashing moss near splash zone of waterfall (1 ♀, RWC). <bold>Madawaska Co.</bold>, Gagné Brook at First Lake, <named-content xmlns:xlink="http://www.w3.org/1999/xlink" content-type="dwc:verbatimCoordinates" xlink:type="simple">47.6077°N, 68.2534°W</named-content>, 23.VI.2010, M. Turgeon &amp; R. Webster, northern hardwood forest, shaded brook among gravel on gravel bar, splashing, turning gravel (1 ♂, RWC). <bold>Restigouche Co.</bold>, Little Tobique R. near Red Brook, <named-content xmlns:xlink="http://www.w3.org/1999/xlink" content-type="dwc:verbatimCoordinates" xlink:type="simple">47.4465°N, 67.0689°W</named-content>, 13.VI.2006, R. P. Webster, alder swamp near river, in debris on muddy soil near brook (1 ♀, RWC); Jacquet River Gorge P.N.A., <named-content xmlns:xlink="http://www.w3.org/1999/xlink" content-type="dwc:verbatimCoordinates" xlink:type="simple">47.8257°N, 66.0768°W</named-content>, 16.VI.2009, R. P. Webster, mixed mature forest, cool clear medium sized stream, in gravel &amp; under cobble stones near margin of stream (1 ♂, 1 ♀, RWC); 1.5 km S of Quebec (border), 425 m elev., <named-content xmlns:xlink="http://www.w3.org/1999/xlink" content-type="dwc:verbatimCoordinates" xlink:type="simple">47.9058°N, 68.1505°W</named-content>, 22.VI.2010, R. P. Webster, boreal forest, small shaded brook, splashing gravel on gravel bar (1 ♂, RWC); Kedgwick Forks, <named-content xmlns:xlink="http://www.w3.org/1999/xlink" content-type="dwc:verbatimCoordinates" xlink:type="simple">47.9085°N, 67.9057°W</named-content>, 22.VI.2010, R. P. Webster, river margin on clay/sand, under alders (1 ♀, RWC). <bold>York Co.</bold>, Charters Settlement, <named-content xmlns:xlink="http://www.w3.org/1999/xlink" content-type="dwc:verbatimCoordinates" xlink:type="simple">45.8395°N, 66.7391°W</named-content>, 26.VII.2005, R. P. Webster, mixed forest, M.V. light (1 ♀, RWC); same locality data and collector, 21.IV.2010, mixed forest opening, collected with aerial net during evening flight between 16:30 and 19:00 h (1 ♂, RWC).</p><fig id="F34" position="float" orientation="portrait"><label>Map 32.</label><caption><p>Collection localities in New Brunswick, Canada of <italic><tp:taxon-name>Philhygra luridipennis</tp:taxon-name></italic>.</p></caption><graphic xmlns:xlink="http://www.w3.org/1999/xlink" xlink:href="ZooKeys-186-083-g034.jpg" position="float" orientation="portrait" xlink:type="simple"/></fig></tp:treatment-sec><tp:treatment-sec sec-type="Collection and habitat data"><title>Collection and habitat data.</title><p>Most adults of <italic><tp:taxon-name>Philhygra luridipennis</tp:taxon-name></italic> from New Brunswick were collected from riparian habitats in various deciduous and coniferous forest types. Specimens were collected from gravel (splashing and turning gravel) on gravel bars along shaded brooks in a northern hardwood forest and a boreal forest with balsam fir and white spruce, hand collected from gravel and from under cobblestones on the margin of a clear, medium-sized stream in a mixed forest, sifted from debris on muddy soil near a brook in an alder swamp, hand collected from a sand and clay mix under alders near a river margin, and collected by splashing water on moss near the splash zone of a waterfall. Other specimens were collected at a mercury vapor light and with an aerial net during an evening flight near a mixed forest and nearby stream. Adults were collected during April, June, July, and September. Little was previously known about the habitat associations of this species. The male specimen from Newfoundland was captured in a flight intercept trap in a mixed forest (<xref ref-type="bibr" rid="B16">Klimaszewski et al. 2011</xref>).</p></tp:treatment-sec><tp:treatment-sec sec-type="Distribution"><title>Distribution in Canada and Alaska.</title><p><bold>NB,</bold> NF (<xref ref-type="bibr" rid="B16">Klimaszewski et al. 2011</xref>). This species is either Holarctic or an adventive Palaearctic species in North America (<xref ref-type="bibr" rid="B16">Klimaszewski et al. 2011</xref>).</p></tp:treatment-sec><ref-list><ref id="B16"><mixed-citation xmlns:xlink="http://www.w3.org/1999/xlink" xlink:type="simple"><person-group><name name-style="western"><surname>Klimaszewski</surname><given-names>J</given-names></name><name name-style="western"><surname>Langor</surname><given-names>D</given-names></name><name name-style="western"><surname>Pelletier</surname><given-names>G</given-names></name><name name-style="western"><surname>Bourdon</surname><given-names>C</given-names></name><name name-style="western"><surname>Perdereau</surname><given-names>L</given-names></name></person-group> (<year>2011</year>)<source> Aleocharine beetles (Coleoptera, Staphylinidae) of the province of Newfoundland and Labrador, Canada.</source><publisher-name>Pensoft</publisher-name>, <publisher-loc>Sofia-Moscow</publisher-loc>, <lpage>313</lpage> pp.</mixed-citation></ref></ref-list></tp:taxon-treatment>
