# Supplementary material for: New Staphylinidae (Coleoptera) records with new collection data from New Brunswick, and an addition to the fauna of Quebec, Canada: Aleocharinae
Source: Zookeys. 2012 Apr 26;(186):83–118. doi: 10.3897/zookeys.186.2655 (PMC3349193; doi:10.3897/zookeys.186.2655)
Supplement: XML Treatment for Boreophila eremita [file zookeys.186.2655-treatment35.xml]

<!DOCTYPE tp:taxon-treatment
  PUBLIC "-//TaxonX//DTD Taxonomic Treatment Publishing DTD v0 20100105//EN" "tax-treatment-NSO.dtd">
<tp:taxon-treatment xmlns:tp="http://www.plazi.org/taxpub"><tp:treatment-meta><mixed-citation publication-type="journal"><person-group><name><surname>Webster</surname><given-names>Reginald P.</given-names></name><name><surname>Klimaszewski</surname><given-names>Jan</given-names></name><name><surname>Sweeney</surname><given-names>Jon D.</given-names></name><name><surname>DeMerchant</surname><given-names>Ian</given-names></name></person-group><article-title>New Staphylinidae (Coleoptera) records with new collection data from New Brunswick, and an addition to the fauna of Quebec, Canada: Aleocharinae</article-title><source>Zookeys</source><day>26</day><month>4</month><year>2012</year><volume>2012</volume><issue>186</issue><fpage>83</fpage><lpage>118</lpage><pub-id pub-id-type="doi">10.3897/zookeys.186.2655</pub-id></mixed-citation></tp:treatment-meta><tp:nomenclature><tp:taxon-name>
                            <tp:taxon-name-part taxon-name-part-type="genus">Boreophila</tp:taxon-name-part>
                            <tp:taxon-name-part taxon-name-part-type="species">eremita</tp:taxon-name-part>
                        <object-id xmlns:xlink="http://www.w3.org/1999/xlink" xlink:type="simple">http://species-id.net/wiki/Boreophila_eremita</object-id>
								</tp:taxon-name><tp:taxon-authority>(Rey, 1866)**</tp:taxon-authority><xref ref-type="fig" rid="F37">Map 35</xref><xref ref-type="bibr" rid="B16">illustrations in 
                        Klimaszewski et al. (2011)</xref></tp:nomenclature><tp:treatment-sec sec-type="Material examined"><title>Material examined.</title><p><bold>New Brunswick, Queens Co.</bold>, W of Jemseg near “Trout Creek”, <named-content xmlns:xlink="http://www.w3.org/1999/xlink" content-type="dwc:verbatimCoordinates" xlink:type="simple">45.8255°N, 66.1174°W</named-content>, 1.VII.2008, R. P. Webster, seasonally flooded marsh, treading vegetation near margin of pool (1 ♀, RWC). <bold>Restigouche Co.</bold>, Jacquet River Gorge P.N.A., <named-content xmlns:xlink="http://www.w3.org/1999/xlink" content-type="dwc:verbatimCoordinates" xlink:type="simple">47.8221°N, 66.0082°W</named-content>, 13.V.2010, R. P. Webster, margin of <italic><tp:taxon-name>Carex</tp:taxon-name></italic> marsh, in leaf litter and grass litter under shrubs (1 ♀, NBM). <bold>Sunbury Co.</bold>, near Sunpoke Lake, <named-content xmlns:xlink="http://www.w3.org/1999/xlink" content-type="dwc:verbatimCoordinates" xlink:type="simple">45.7658°N, 66.5546°W</named-content>, 3.VII.2008, R. P. Webster, red oak forest near flooded marsh, in leaf litter (1 ♂, RWC). <bold>York Co.</bold> Rt. 645 at Beaver Brook, <named-content xmlns:xlink="http://www.w3.org/1999/xlink" content-type="dwc:verbatimCoordinates" xlink:type="simple">45.6860°N, 66.8668°W</named-content>, 6.V.2008, R. P. Webster, <italic><tp:taxon-name>Carex</tp:taxon-name></italic> marsh, in (woody) litter at base of dead red maple (2 ♂, 3 ♀, RWC); Charters Settlement, <named-content xmlns:xlink="http://www.w3.org/1999/xlink" content-type="dwc:verbatimCoordinates" xlink:type="simple">45.8395°N, 66.7391°W</named-content>, 6.V.2008, R. P. Webster, mixed forest, in flight on warm 20°C afternoon (1 ♀, RWC).</p><fig id="F37" position="float" orientation="portrait"><label>Map 35.</label><caption><p>Collection localities in New Brunswick, Canada of <italic><tp:taxon-name>Boreophila eremita</tp:taxon-name></italic>.</p></caption><graphic xmlns:xlink="http://www.w3.org/1999/xlink" xlink:href="ZooKeys-186-083-g037.jpg" position="float" orientation="portrait" xlink:type="simple"/></fig></tp:treatment-sec><tp:treatment-sec sec-type="Collection and habitat data"><title>Collection and habitat data.</title><p><italic><tp:taxon-name>Boreophila eremita</tp:taxon-name></italic> was collected from various marsh habitats in New Brunswick. Adults were collected by treading vegetation in a seasonally flooded marsh, sifted from leaf litter and grass litter under alders in a <italic><tp:taxon-name>Carex</tp:taxon-name></italic> marsh, sifted from woody litter at the base of a dead red maple in a <italic><tp:taxon-name>Carex</tp:taxon-name></italic> marsh (probably an overwintering site), and sifted from leaf litter in a red oak marsh surrounded by a completely flooded marsh. One individual was collected with an aerial net during a warm (20°C) afternoon. Adults were captured during May and July in New Brunswick. No other habitat data are available from Canada and Alaska (<xref ref-type="bibr" rid="B16">Klimaszewski et al. 2011</xref>).</p></tp:treatment-sec><tp:treatment-sec sec-type="Distribution"><title>Distribution in Canada and Alaska.</title><p>AK, YT, <bold>NB,</bold> NF (<xref ref-type="bibr" rid="B7">Gouix and Klimaszewski 2007</xref>; <xref ref-type="bibr" rid="B16">Klimaszewski et al. 2011</xref>). This species was reported by <xref ref-type="bibr" rid="B16">Klimaszewski et al. (2011)</xref> as occurring in New Brunswick, however, there are no previously published records of its occurrence in the province.<!--PageBreak--><!--PageBreak--></p></tp:treatment-sec><ref-list><ref id="B16"><mixed-citation xmlns:xlink="http://www.w3.org/1999/xlink" xlink:type="simple"><person-group><name name-style="western"><surname>Klimaszewski</surname><given-names>J</given-names></name><name name-style="western"><surname>Langor</surname><given-names>D</given-names></name><name name-style="western"><surname>Pelletier</surname><given-names>G</given-names></name><name name-style="western"><surname>Bourdon</surname><given-names>C</given-names></name><name name-style="western"><surname>Perdereau</surname><given-names>L</given-names></name></person-group> (<year>2011</year>)<source> Aleocharine beetles (Coleoptera, Staphylinidae) of the province of Newfoundland and Labrador, Canada.</source><publisher-name>Pensoft</publisher-name>, <publisher-loc>Sofia-Moscow</publisher-loc>, <lpage>313</lpage> pp.</mixed-citation></ref><ref id="B7"><mixed-citation xmlns:xlink="http://www.w3.org/1999/xlink" xlink:type="simple"><person-group><name name-style="western"><surname>Gouix</surname><given-names>N</given-names></name><name name-style="western"><surname>Klimaszewski</surname><given-names>J</given-names></name></person-group> (<year>2007</year>)<source> Catalogue of aleocharine rove beetles of Canada and Alaska (Coleoptera: Staphylinidae: Aleocharinae).</source><publisher-name>Pensoft Publishers</publisher-name>, <publisher-loc>Sofia-Moscow</publisher-loc>, <lpage>165</lpage> pp.</mixed-citation></ref></ref-list></tp:taxon-treatment>
