# Supplementary material for: New Staphylinidae (Coleoptera) records with new collection data from New Brunswick, and an addition to the fauna of Quebec, Canada: Aleocharinae
Source: Zookeys. 2012 Apr 26;(186):83–118. doi: 10.3897/zookeys.186.2655 (PMC3349193; doi:10.3897/zookeys.186.2655)
Supplement: XML Treatment for Thamiaraea brittoni [file zookeys.186.2655-treatment36.xml]

<!DOCTYPE tp:taxon-treatment
  PUBLIC "-//TaxonX//DTD Taxonomic Treatment Publishing DTD v0 20100105//EN" "tax-treatment-NSO.dtd">
<tp:taxon-treatment xmlns:tp="http://www.plazi.org/taxpub"><tp:treatment-meta><mixed-citation publication-type="journal"><person-group><name><surname>Webster</surname><given-names>Reginald P.</given-names></name><name><surname>Klimaszewski</surname><given-names>Jan</given-names></name><name><surname>Sweeney</surname><given-names>Jon D.</given-names></name><name><surname>DeMerchant</surname><given-names>Ian</given-names></name></person-group><article-title>New Staphylinidae (Coleoptera) records with new collection data from New Brunswick, and an addition to the fauna of Quebec, Canada: Aleocharinae</article-title><source>Zookeys</source><day>26</day><month>4</month><year>2012</year><volume>2012</volume><issue>186</issue><fpage>83</fpage><lpage>118</lpage><pub-id pub-id-type="doi">10.3897/zookeys.186.2655</pub-id></mixed-citation></tp:treatment-meta><tp:nomenclature><tp:taxon-name>
                            <tp:taxon-name-part taxon-name-part-type="genus">Thamiaraea</tp:taxon-name-part>
                            <tp:taxon-name-part taxon-name-part-type="species">brittoni</tp:taxon-name-part>
                        <object-id xmlns:xlink="http://www.w3.org/1999/xlink" xlink:type="simple">http://species-id.net/wiki/Thamiaraea_brittoni</object-id>
								</tp:taxon-name><tp:taxon-authority>(Casey, 1911)**</tp:taxon-authority><xref ref-type="fig" rid="F38">Map 36</xref><xref ref-type="bibr" rid="B12">illustrations 
                        Hoebeke (1988) (under synonymic name of 
                        <italic><tp:taxon-name>Thamiaraea lira</tp:taxon-name></italic> Hoebeke)</xref><xref ref-type="bibr" rid="B9">Gusarov (2003)</xref></tp:nomenclature><tp:treatment-sec sec-type="Material examined"><title>Material examined.</title><p><bold>New Brunswick, Queens Co.,</bold> Cranberry Lake P.N.A., <named-content xmlns:xlink="http://www.w3.org/1999/xlink" content-type="dwc:verbatimCoordinates" xlink:type="simple">46.1125°N, 65.6075°W</named-content>, 25.VI-1.VII.2009, R. Webster and M.-A. Giguère coll., red oak forest, Lindgren funnel trap (1 ♂, RWC); same locality data and forest type, 12-26.VII.2010, R. Webster &amp; C. MacKay, Lindgren funnel trap (1 ♂, RWC).</p><fig id="F38" position="float" orientation="portrait"><label>Map 36.</label><caption><p>Collection localities in New Brunswick, Canada of <italic><tp:taxon-name>Thamiaraea brittoni</tp:taxon-name></italic>.</p></caption><graphic xmlns:xlink="http://www.w3.org/1999/xlink" xlink:href="ZooKeys-186-083-g038.jpg" position="float" orientation="portrait" xlink:type="simple"/></fig></tp:treatment-sec><tp:treatment-sec sec-type="Collection and habitat data"><title>Collection and habitat data. </title><p>The two males were captured in a red oak forest during June and July using Lindgren funnel traps.</p></tp:treatment-sec><tp:treatment-sec sec-type="Distribution"><title>Distribution in Canada and Alaska. </title><p>ON, QC, <bold>NB</bold> (<xref ref-type="bibr" rid="B9">Gusarov 2003</xref>; <xref ref-type="bibr" rid="B7">Gouix and Klimaszewski 2007</xref>). <xref ref-type="bibr" rid="B9">Gusarov (2003)</xref> reported this species as widely distributed in eastern USA.</p></tp:treatment-sec><ref-list><ref id="B12"><mixed-citation xmlns:xlink="http://www.w3.org/1999/xlink" xlink:type="simple"><person-group><name name-style="western"><surname>Hoebeke</surname><given-names>ER</given-names></name></person-group> (<year>1988</year>)<article-title> Review of the genus <italic>Thamiaraea</italic> Thomson in North America (Coleoptera: Staphylinidae: Aleocharinae) with description of a new species.</article-title><source>Journal of the New York Entomological Society </source><volume>96</volume> (<issue>1</issue>): <fpage>16</fpage>-<lpage>25</lpage>.</mixed-citation></ref><ref id="B9"><mixed-citation xmlns:xlink="http://www.w3.org/1999/xlink" xlink:type="simple"><person-group><name name-style="western"><surname>Gusarov</surname><given-names>VI</given-names></name></person-group> (<year>2003</year>)<article-title> Revision of some types of North American aleocharines (Coleoptera: Staphylinidae: Aleocharinae), with synonymic notes.</article-title><source>Zootaxa </source><volume>353</volume>: <fpage>1</fpage>-<lpage>134</lpage>.</mixed-citation></ref><ref id="B7"><mixed-citation xmlns:xlink="http://www.w3.org/1999/xlink" xlink:type="simple"><person-group><name name-style="western"><surname>Gouix</surname><given-names>N</given-names></name><name name-style="western"><surname>Klimaszewski</surname><given-names>J</given-names></name></person-group> (<year>2007</year>)<source> Catalogue of aleocharine rove beetles of Canada and Alaska (Coleoptera: Staphylinidae: Aleocharinae).</source><publisher-name>Pensoft Publishers</publisher-name>, <publisher-loc>Sofia-Moscow</publisher-loc>, <lpage>165</lpage> pp.</mixed-citation></ref></ref-list></tp:taxon-treatment>
