# Supplementary material for: New Staphylinidae (Coleoptera) records with new collection data from New Brunswick, and an addition to the fauna of Quebec, Canada: Aleocharinae
Source: Zookeys. 2012 Apr 26;(186):83–118. doi: 10.3897/zookeys.186.2655 (PMC3349193; doi:10.3897/zookeys.186.2655)
Supplement: XML Treatment for Cordalia obscura [file zookeys.186.2655-treatment37.xml]

<!DOCTYPE tp:taxon-treatment
  PUBLIC "-//TaxonX//DTD Taxonomic Treatment Publishing DTD v0 20100105//EN" "tax-treatment-NSO.dtd">
<tp:taxon-treatment xmlns:tp="http://www.plazi.org/taxpub"><tp:treatment-meta><mixed-citation publication-type="journal"><person-group><name><surname>Webster</surname><given-names>Reginald P.</given-names></name><name><surname>Klimaszewski</surname><given-names>Jan</given-names></name><name><surname>Sweeney</surname><given-names>Jon D.</given-names></name><name><surname>DeMerchant</surname><given-names>Ian</given-names></name></person-group><article-title>New Staphylinidae (Coleoptera) records with new collection data from New Brunswick, and an addition to the fauna of Quebec, Canada: Aleocharinae</article-title><source>Zookeys</source><day>26</day><month>4</month><year>2012</year><volume>2012</volume><issue>186</issue><fpage>83</fpage><lpage>118</lpage><pub-id pub-id-type="doi">10.3897/zookeys.186.2655</pub-id></mixed-citation></tp:treatment-meta><tp:nomenclature><tp:taxon-name>
                            <tp:taxon-name-part taxon-name-part-type="genus">Cordalia</tp:taxon-name-part>
                            <tp:taxon-name-part taxon-name-part-type="species">obscura</tp:taxon-name-part>
                        <object-id xmlns:xlink="http://www.w3.org/1999/xlink" xlink:type="simple">http://species-id.net/wiki/Cordalia_obscura</object-id>
								</tp:taxon-name><tp:taxon-authority>Gravenhorst 1802**</tp:taxon-authority><xref ref-type="fig" rid="F39">Map 37</xref><xref ref-type="bibr" rid="B11">illustration in 
                        Hoebeke (1985)</xref><xref ref-type="bibr" rid="B7">Gouix and Klimaszewski (2007)</xref></tp:nomenclature><tp:treatment-sec sec-type="Material examined"><title>Material examined. </title><p><bold>New Brunswick, York Co.</bold>, Charters Settlement, <named-content xmlns:xlink="http://www.w3.org/1999/xlink" content-type="dwc:verbatimCoordinates" xlink:type="simple">45.8395°N, 66.7391°W</named-content>, 20.VI.2008, 9.IX.2009, 17.V.2010, 18.IX.2010, R. P. Webster, mixed forest, in decaying (moldy) corncobs and cornhusks (1 ♀, 3 sex undetermined, RWC).</p><fig id="F39" position="float" orientation="portrait"><label>Map 37.</label><caption><p>Collection localities in New Brunswick, Canada of <italic><tp:taxon-name>Cordalia obscura</tp:taxon-name></italic>.</p></caption><graphic xmlns:xlink="http://www.w3.org/1999/xlink" xlink:href="ZooKeys-186-083-g039.jpg" position="float" orientation="portrait" xlink:type="simple"/></fig></tp:treatment-sec><tp:treatment-sec sec-type="Collection and habitat data"><title>Collection and habitat data.</title><p><xref ref-type="bibr" rid="B11">Hoebeke (1985)</xref> reported this adventive species in North America from various kinds of organic debris including grass clippings (sifting), from a Berlese sample of decaying vegetation and compost, from rotten bracket <!--PageBreak-->fungus, garden soil, and a trap baited with bacon. The specimens from New Brunswick were collected from decaying, moldy corncobs and cornhusks during May, June, and September.</p></tp:treatment-sec><tp:treatment-sec sec-type="Distribution"><title>Distribution in Canada and Alaska.</title><p>ON, QC, <bold>NB</bold> (<xref ref-type="bibr" rid="B11">Hoebeke 1985</xref>).</p></tp:treatment-sec><ref-list><ref id="B11"><mixed-citation xmlns:xlink="http://www.w3.org/1999/xlink" xlink:type="simple"><person-group><name name-style="western"><surname>Hoebeke</surname><given-names>ER</given-names></name></person-group> (<year>1985</year>)<article-title> A revision of the rove beetle tribe Falagriini of America north of Mexico (Coleoptera: Staphylinidae: Aleocharinae).</article-title><source>Journal of the New York Entomological Society </source><volume>93</volume> (<issue>2</issue>): <fpage>913</fpage>-<lpage>1018</lpage>.</mixed-citation></ref><ref id="B7"><mixed-citation xmlns:xlink="http://www.w3.org/1999/xlink" xlink:type="simple"><person-group><name name-style="western"><surname>Gouix</surname><given-names>N</given-names></name><name name-style="western"><surname>Klimaszewski</surname><given-names>J</given-names></name></person-group> (<year>2007</year>)<source> Catalogue of aleocharine rove beetles of Canada and Alaska (Coleoptera: Staphylinidae: Aleocharinae).</source><publisher-name>Pensoft Publishers</publisher-name>, <publisher-loc>Sofia-Moscow</publisher-loc>, <lpage>165</lpage> pp.</mixed-citation></ref></ref-list></tp:taxon-treatment>
