# Supplementary material for: New Staphylinidae (Coleoptera) records with new collection data from New Brunswick, and an addition to the fauna of Quebec, Canada: Aleocharinae
Source: Zookeys. 2012 Apr 26;(186):83–118. doi: 10.3897/zookeys.186.2655 (PMC3349193; doi:10.3897/zookeys.186.2655)
Supplement: XML Treatment for Falagria sulcata [file zookeys.186.2655-treatment38.xml]

<!DOCTYPE tp:taxon-treatment
  PUBLIC "-//TaxonX//DTD Taxonomic Treatment Publishing DTD v0 20100105//EN" "tax-treatment-NSO.dtd">
<tp:taxon-treatment xmlns:tp="http://www.plazi.org/taxpub"><tp:treatment-meta><mixed-citation publication-type="journal"><person-group><name><surname>Webster</surname><given-names>Reginald P.</given-names></name><name><surname>Klimaszewski</surname><given-names>Jan</given-names></name><name><surname>Sweeney</surname><given-names>Jon D.</given-names></name><name><surname>DeMerchant</surname><given-names>Ian</given-names></name></person-group><article-title>New Staphylinidae (Coleoptera) records with new collection data from New Brunswick, and an addition to the fauna of Quebec, Canada: Aleocharinae</article-title><source>Zookeys</source><day>26</day><month>4</month><year>2012</year><volume>2012</volume><issue>186</issue><fpage>83</fpage><lpage>118</lpage><pub-id pub-id-type="doi">10.3897/zookeys.186.2655</pub-id></mixed-citation></tp:treatment-meta><tp:nomenclature><tp:taxon-name>
                            <tp:taxon-name-part taxon-name-part-type="genus">Falagria</tp:taxon-name-part>
                            <tp:taxon-name-part taxon-name-part-type="species">sulcata</tp:taxon-name-part>
                        <object-id xmlns:xlink="http://www.w3.org/1999/xlink" xlink:type="simple">http://species-id.net/wiki/Falagria_sulcata</object-id>
								</tp:taxon-name><tp:taxon-authority>(Paykull, 1789)**</tp:taxon-authority><xref ref-type="fig" rid="F40">Map 38</xref><xref ref-type="bibr" rid="B11">illustrations in 
                        Hoebeke (1985)</xref></tp:nomenclature><tp:treatment-sec sec-type="Material examined"><title>Material examined.</title><p><bold>New Brunswick, York Co.</bold>, Charters Settlement, <named-content xmlns:xlink="http://www.w3.org/1999/xlink" content-type="dwc:verbatimCoordinates" xlink:type="simple">45.8395°N, 66.7391°W</named-content>, 16.X.2004, R. P. Webster, mixed forest, in compost (decaying vegetables) (2 sex undetermined, RWC).</p><fig id="F40" position="float" orientation="portrait"><label>Map 38.</label><caption><p>Collection localities in New Brunswick, Canada of <italic><tp:taxon-name>Falagria sulcata</tp:taxon-name></italic>.</p></caption><graphic xmlns:xlink="http://www.w3.org/1999/xlink" xlink:href="ZooKeys-186-083-g040.jpg" position="float" orientation="portrait" xlink:type="simple"/></fig></tp:treatment-sec><tp:treatment-sec sec-type="Collection and habitat data"><title>Collection and habitat data.</title><p>In North America, this adventive species was reported from a haystack by<xref ref-type="bibr" rid="B11">Hoebeke (1985)</xref>. In New Brunswick, adults were collected from decaying, moldy corncobs and cornhusks. The two adults were captured during October.</p></tp:treatment-sec><tp:treatment-sec sec-type="Distribution"><title>Distribution in Canada and Alaska.</title><p>AB, ON, QC, <bold>NB</bold> (<xref ref-type="bibr" rid="B11">Hoebeke 1985</xref>).</p></tp:treatment-sec><ref-list><ref id="B11"><mixed-citation xmlns:xlink="http://www.w3.org/1999/xlink" xlink:type="simple"><person-group><name name-style="western"><surname>Hoebeke</surname><given-names>ER</given-names></name></person-group> (<year>1985</year>)<article-title> A revision of the rove beetle tribe Falagriini of America north of Mexico (Coleoptera: Staphylinidae: Aleocharinae).</article-title><source>Journal of the New York Entomological Society </source><volume>93</volume> (<issue>2</issue>): <fpage>913</fpage>-<lpage>1018</lpage>.</mixed-citation></ref></ref-list></tp:taxon-treatment>
